# Supplementary material for: Application of Genome-Assisted Prediction (GAP) for Apple Fruit Weight
Source: Plants (Basel). 2025 Dec 25;15(1):65. doi: 10.3390/plants15010065 (PMC12787709; doi:10.3390/plants15010065)
Supplement: Supplementary file 1 [file plants-15-00065-s001.zip]

Archive with 3 entries (3 files):
- Supplementary Table 1. Phenotype data of six populations.xlsx
- Supplementary Table 2. SNP genotyping results.xlsx
- Supplementary Table 3-7.-cleaned-up.pdf
