# Supplementary material for: Application of Genome-Assisted Prediction (GAP) for Apple Fruit Weight
Source: Plants (Basel). 2025 Dec 25;15(1):65. doi: 10.3390/plants15010065 (PMC12787709; doi:10.3390/plants15010065)
Supplement: Supplementary file 1 [file plants-15-00065-s001.zip › Supplementary Table 1. Phenotype data of six populations.xlsx]

## Sheet: Summary
Phenotype data of six populations
Populations	offsprings	Fruit weight (g)
‘Ralls Janet’ ×‘Ruiyang’	7-17-12	187.45
‘Ralls Janet’ ×‘Ruiyang’	7-17-16	135.893
‘Ralls Janet’ ×‘Ruiyang’	7-17-19	193.54
‘Ralls Janet’ ×‘Ruiyang’	7-17-22	142.127
‘Ralls Janet’ ×‘Ruiyang’	7-17-30	168.03
‘Ralls Janet’ ×‘Ruiyang’	7-17-33	125.217
‘Ralls Janet’ ×‘Ruiyang’	7-17-40	172.54
‘Ralls Janet’ ×‘Ruiyang’	7-17-45	158.36
‘Ralls Janet’ ×‘Ruiyang’	7-17-48	99.5067
‘Ralls Janet’ ×‘Ruiyang’	7-17-50	189.87
‘Ralls Janet’ ×‘Ruiyang’	7-17-53	126.587
‘Ralls Janet’ ×‘Ruiyang’	7-17-56	135.283
‘Ralls Janet’ ×‘Ruiyang’	7-17-62	150.64
‘Ralls Janet’ ×‘Ruiyang’	7-17-64	182.627
‘Ralls Janet’ ×‘Ruiyang’	7-18-9	136.585
‘Ralls Janet’ ×‘Ruiyang’	7-18-13	129.277
‘Ralls Janet’ ×‘Ruiyang’	7-18-15	135.64
‘Ralls Janet’ ×‘Ruiyang’	7-18-16	157.31
‘Ralls Janet’ ×‘Ruiyang’	7-18-21	179.62
‘Ralls Janet’ ×‘Ruiyang’	7-18-23	150.09
‘Ralls Janet’ ×‘Ruiyang’	7-18-25	99.14
‘Ralls Janet’ ×‘Ruiyang’	7-18-29	144.793
‘Ralls Janet’ ×‘Ruiyang’	7-18-31	130.897
‘Ralls Janet’ ×‘Ruiyang’	7-18-34	149.483
‘Ralls Janet’ ×‘Ruiyang’	7-18-35	145.413
‘Ralls Janet’ ×‘Ruiyang’	7-18-39	212.2
‘Ralls Janet’ ×‘Ruiyang’	7-18-43	176.32
‘Ralls Janet’ ×‘Ruiyang’	7-18-50	143.675
‘Ralls Janet’ ×‘Ruiyang’	7-18-52	128.703
‘Ralls Janet’ ×‘Ruiyang’	7-18-55	158.827
‘Ralls Janet’ ×‘Ruiyang’	7-18-63	213.057
‘Ralls Janet’ ×‘Ruiyang’	7-18-68	158.26
‘Ralls Janet’ ×‘Ruiyang’	7-18-76	169.767
‘Ralls Janet’ ×‘Ruiyang’	7-19-2	141.8
‘Ralls Janet’ ×‘Ruiyang’	7-19-4	188.477
‘Ralls Janet’ ×‘Ruiyang’	7-19-6	232.35
‘Ralls Janet’ ×‘Ruiyang’	7-19-8	232.187
‘Ralls Janet’ ×‘Ruiyang’	7-19-9	211.3
‘Ralls Janet’ ×‘Ruiyang’	7-19-14	131.063
‘Ralls Janet’ ×‘Ruiyang’	7-19-18	172.19
‘Ralls Janet’ ×‘Ruiyang’	7-19-24	173.25
‘Ralls Janet’ ×‘Ruiyang’	7-19-27	147.475
‘Ralls Janet’ ×‘Ruiyang’	7-19-30	144.73
‘Ralls Janet’ ×‘Ruiyang’	7-19-33	144.863
‘Ralls Janet’ ×‘Ruiyang’	7-19-36	144.4
‘Ralls Janet’ ×‘Ruiyang’	7-19-41	214.597
‘Ralls Janet’ ×‘Ruiyang’	7-19-47	130.823
‘Ralls Janet’ ×‘Ruiyang’	7-19-51	235.713
‘Ralls Janet’ ×‘Ruiyang’	7-19-54	146.043
‘Ralls Janet’ ×‘Ruiyang’	7-19-66	234.09
‘Ralls Janet’ ×‘Ruiyang’	7-19-70	150.495
‘Ralls Janet’ ×‘Ruiyang’	7-19-72	277.785
‘Ralls Janet’ ×‘Ruiyang’	7-20-4	123.963
‘Ralls Janet’ ×‘Ruiyang’	7-20-6	146.105
‘Ralls Janet’ ×‘Ruiyang’	7-20-8	177.1
‘Ralls Janet’ ×‘Ruiyang’	7-20-9	208.637
‘Ralls Janet’ ×‘Ruiyang’	7-20-12	155.657
‘Ralls Janet’ ×‘Ruiyang’	7-20-15	300.01
‘Ralls Janet’ ×‘Ruiyang’	7-20-16	167.973
‘Ralls Janet’ ×‘Ruiyang’	7-20-19	131.197
‘Ralls Janet’ ×‘Ruiyang’	7-20-24	179.777
‘Ralls Janet’ ×‘Ruiyang’	7-20-28	189.71
‘Ralls Janet’ ×‘Ruiyang’	7-20-33	150.557
‘Ralls Janet’ ×‘Ruiyang’	7-20-41	95.81
‘Ralls Janet’ ×‘Ruiyang’	7-20-44	162.81
‘Ralls Janet’ ×‘Ruiyang’	7-20-46	161.06
‘Ralls Janet’ ×‘Ruiyang’	7-20-67	219.907
‘Ralls Janet’ ×‘Ruiyang’	7-21-6	115.1
‘Ralls Janet’ ×‘Ruiyang’	7-21-18	164.373
‘Ralls Janet’ ×‘Ruiyang’	7-21-19	145.82
‘Ralls Janet’ ×‘Ruiyang’	7-21-29	129.255
‘Ralls Janet’ ×‘Ruiyang’	7-21-31	209.713
‘Ralls Janet’ ×‘Ruiyang’	7-21-32	168.343
‘Ralls Janet’ ×‘Ruiyang’	7-21-33	156.097
‘Ralls Janet’ ×‘Ruiyang’	7-21-34	133.603
‘Ralls Janet’ ×‘Ruiyang’	7-21-38	190.227
‘Ralls Janet’ ×‘Ruiyang’	7-21-40	140.587
‘Ralls Janet’ ×‘Ruiyang’	7-21-41	171.457
‘Ralls Janet’ ×‘Ruiyang’	7-21-42	163.38
‘Ralls Janet’ ×‘Ruiyang’	7-21-54	201.52
‘Ralls Janet’ ×‘YM1’	7-23-4	157.37
‘Ralls Janet’ ×‘YM1’	7-23-8	218.46
‘Ralls Janet’ ×‘YM1’	7-23-9	155.77
‘Ralls Janet’ ×‘YM1’	7-23-11	131.31
‘Ralls Janet’ ×‘YM1’	7-23-13	183.55
‘Ralls Janet’ ×‘YM1’	7-23-14	186.4
‘Ralls Janet’ ×‘YM1’	7-23-15	197.77
‘Ralls Janet’ ×‘YM1’	7-23-16	183.98
‘Ralls Janet’ ×‘YM1’	7-23-20	170.19
‘Ralls Janet’ ×‘YM1’	7-23-23	152.52
‘Ralls Janet’ ×‘YM1’	7-23-25	150.1
‘Ralls Janet’ ×‘YM1’	7-23-31	171.98
‘Ralls Janet’ ×‘YM1’	7-23-34	107.49
‘Ralls Janet’ ×‘YM1’	7-23-38	150.33
‘Ralls Janet’ ×‘YM1’	7-23-41	120.56
‘Ralls Janet’ ×‘YM1’	7-23-42	160.34
‘Ralls Janet’ ×‘YM1’	7-23-44	141.3
‘Ralls Janet’ ×‘YM1’	7-23-45	166.89
‘Ralls Janet’ ×‘YM1’	7-23-46	149.58
‘Ralls Janet’ ×‘YM1’	7-23-47	155.53
‘Ralls Janet’ ×‘YM1’	7-23-53	143.55
‘Ralls Janet’ ×‘YM1’	7-23-56	195.61
‘Ralls Janet’ ×‘YM1’	7-23-58	125.49
‘Ralls Janet’ ×‘YM1’	7-23-60	157.66
‘Ralls Janet’ ×‘YM1’	7-24-1	218.41
‘Ralls Janet’ ×‘YM1’	7-24-1-1	176.09
‘Ralls Janet’ ×‘YM1’	7-24-3	152.46
‘Ralls Janet’ ×‘YM1’	7-24-4	177.58
‘Ralls Janet’ ×‘YM1’	7-24-5	162.89
‘Ralls Janet’ ×‘YM1’	7-24-7	184.92
‘Ralls Janet’ ×‘YM1’	7-24-8	185.53
‘Ralls Janet’ ×‘YM1’	7-24-13	155.34
‘Ralls Janet’ ×‘YM1’	7-24-14	114.79
‘Ralls Janet’ ×‘YM1’	7-24-17	144.4
‘Ralls Janet’ ×‘YM1’	7-24-18	162.81
‘Ralls Janet’ ×‘YM1’	7-24-22	180.28
‘Ralls Janet’ ×‘YM1’	7-24-24	148.65
‘Ralls Janet’ ×‘YM1’	7-24-27	141.92
‘Ralls Janet’ ×‘YM1’	7-24-28	137.06
‘Ralls Janet’ ×‘YM1’	7-24-40	189.46
‘Ralls Janet’ ×‘YM1’	7-24-33	78.75
‘Ralls Janet’ ×‘YM1’	7-24-35	208.79
‘Ralls Janet’ ×‘YM1’	7-24-37	133.69
‘Ralls Janet’ ×‘YM1’	7-24-39	208.18
‘Ralls Janet’ ×‘YM1’	7-24-41	120.24
‘Ralls Janet’ ×‘YM1’	7-24-42	140.35
‘Ralls Janet’ ×‘YM1’	7-24-45	104.42
‘Ralls Janet’ ×‘YM1’	7-24-47	159.54
‘Ralls Janet’ ×‘YM1’	7-24-49	126.72
‘Ralls Janet’ ×‘YM1’	7-24-51	166.25
‘Ralls Janet’ ×‘YM1’	7-24-54	183.53
‘Ralls Janet’ ×‘YM1’	7-24-57	178.09
‘Ralls Janet’ ×‘YM1’	7-24-60	179.5
‘Ralls Janet’ ×‘YM1’	7-24-63	144.09
‘Ralls Janet’ ×‘YM1’	7-24-64	198.5
‘Ralls Janet’ ×‘YM1’	7-24-66	152.89
‘Ralls Janet’ ×‘YM1’	7-25-5	235.44
‘Ralls Janet’ ×‘YM1’	7-25-6	146.79
‘Ralls Janet’ ×‘YM1’	7-25-7	123.59
‘Ralls Janet’ ×‘YM1’	7-25-9	234.94
‘Ralls Janet’ ×‘YM1’	7-25-10	110.95
‘Ralls Janet’ ×‘YM1’	7-25-12	136.59
‘Ralls Janet’ ×‘YM1’	7-25-14	151.67
‘Ralls Janet’ ×‘YM1’	7-25-16	140.86
‘Ralls Janet’ ×‘YM1’	7-25-19	188.82
‘Ralls Janet’ ×‘YM1’	7-25-20	172.23
‘Ralls Janet’ ×‘YM1’	7-25-22	161.64
‘Ralls Janet’ ×‘YM1’	7-25-23	147.4
‘Ralls Janet’ ×‘YM1’	7-25-24	115.97
‘Ralls Janet’ ×‘YM1’	7-25-25	201.43
‘Ralls Janet’ ×‘YM1’	7-25-26	161.84
‘Ralls Janet’ ×‘YM1’	7-25-28	155.18
‘Ralls Janet’ ×‘YM1’	7-25-32	121.48
‘Ralls Janet’ ×‘YM1’	7-25-33	122.88
‘Ralls Janet’ ×‘YM1’	7-25-35	131.92
‘YM1’ ×‘Honeycrisp’	7-29-16	206.52
‘YM1’ ×‘Honeycrisp’	7-29-18	224.933
‘YM1’ ×‘Honeycrisp’	7-29-24	266.61
‘YM1’ ×‘Honeycrisp’	7-29-25	405.55
‘YM1’ ×‘Honeycrisp’	7-29-27	336.9
‘YM1’ ×‘Honeycrisp’	7-29-29	259.8
‘YM1’ ×‘Honeycrisp’	7-29-31	284.82
‘YM1’ ×‘Honeycrisp’	7-29-32	245.123
‘YM1’ ×‘Honeycrisp’	7-29-35	154.227
‘YM1’ ×‘Honeycrisp’	7-29-38	189.417
‘YM1’ ×‘Honeycrisp’	7-29-40	191.007
‘YM1’ ×‘Honeycrisp’	7-29-42	345.007
‘YM1’ ×‘Honeycrisp’	7-29-44	184.5
‘YM1’ ×‘Honeycrisp’	7-29-48	182.433
‘YM1’ ×‘Honeycrisp’	7-29-51	268.18
‘YM1’ ×‘Honeycrisp’	7-29-53	134.113
‘YM1’ ×‘Honeycrisp’	7-29-54	186.52
‘YM1’ ×‘Honeycrisp’	7-29-58	263.077
‘YM1’ ×‘Honeycrisp’	7-29-62	123.777
‘YM1’ ×‘Honeycrisp’	7-29-63	177.563
‘YM1’ ×‘Honeycrisp’	7-30-13	126.9
‘YM1’ ×‘Honeycrisp’	7-30-15	270.007
‘YM1’ ×‘Honeycrisp’	7-30-16	162.453
‘YM1’ ×‘Honeycrisp’	7-30-18	139.023
‘YM1’ ×‘Honeycrisp’	7-30-25	240.843
‘YM1’ ×‘Honeycrisp’	7-30-28	205.467
‘YM1’ ×‘Honeycrisp’	7-30-31	116.14
‘YM1’ ×‘Honeycrisp’	7-30-33	290.28
‘YM1’ ×‘Honeycrisp’	7-30-36	164.56
‘YM1’ ×‘Honeycrisp’	7-30-37	204.48
‘YM1’ ×‘Honeycrisp’	7-30-39	320.317
‘YM1’ ×‘Honeycrisp’	7-30-40	318.15
‘YM1’ ×‘Honeycrisp’	7-30-42	193.01
‘YM1’ ×‘Honeycrisp’	7-30-44	139.033
‘YM1’ ×‘Honeycrisp’	7-30-45	274.123
‘YM1’ ×‘Honeycrisp’	7-30-52	189.593
‘YM1’ ×‘Honeycrisp’	7-30-54	193.76
‘YM1’ ×‘Honeycrisp’	7-30-55	247.443
‘YM1’ ×‘Honeycrisp’	7-30-57	260.83
‘YM1’ ×‘Honeycrisp’	7-30-59	278.49
‘YM1’ ×‘Honeycrisp’	7-30-60	162.543
‘YM1’ ×‘Honeycrisp’	7-30-62	334.943
‘YM1’ ×‘Honeycrisp’	7-31-2	308.18
‘YM1’ ×‘Honeycrisp’	7-31-4	373.427
‘YM1’ ×‘Honeycrisp’	7-31-5	150.293
‘YM1’ ×‘Honeycrisp’	7-31-13	140.3
‘YM1’ ×‘Honeycrisp’	7-31-14	183.117
‘YM1’ ×‘Honeycrisp’	7-31-15	286.64
‘YM1’ ×‘Honeycrisp’	7-31-17	176.82
‘YM1’ ×‘Honeycrisp’	7-31-18	195.483
‘YM1’ ×‘Honeycrisp’	7-31-21	192.303
‘YM1’ ×‘Honeycrisp’	7-31-27	237.697
‘YM1’ ×‘Honeycrisp’	7-31-29	183.68
‘YM1’ ×‘Honeycrisp’	7-31-32	117.063
‘YM1’ ×‘Honeycrisp’	7-31-35	299.023
‘YM1’ ×‘Honeycrisp’	7-31-36	234.467
‘YM1’ ×‘Honeycrisp’	7-31-40	234.54
‘YM1’ ×‘Honeycrisp’	7-31-44	195.307
‘YM1’ ×‘Honeycrisp’	7-31-46	138.703
‘YM1’ ×‘Honeycrisp’	7-31-47	313.6
‘YM1’ ×‘Honeycrisp’	7-31-48	138.403
‘YM1’ ×‘Honeycrisp’	7-31-52	233.01
‘YM1’ ×‘Honeycrisp’	7-31-54	332.75
‘YM1’ ×‘Honeycrisp’	7-31-55	168.637
‘YM1’ ×‘Honeycrisp’	7-31-59	167.377
‘YM1’ ×‘Honeycrisp’	7-31-64	220.483
‘YM1’ ×‘Honeycrisp’	7-32-2	174.463
‘YM1’ ×‘Honeycrisp’	7-32-3	187.653
‘YM1’ ×‘Honeycrisp’	7-32-5	238.9
‘YM1’ ×‘Honeycrisp’	7-32-6	276.717
‘YM1’ ×‘Honeycrisp’	7-32-8	230.41
‘YM1’ ×‘Honeycrisp’	7-32-13	214.687
‘YM1’ ×‘Honeycrisp’	7-32-14	301.383
‘YM1’ ×‘Honeycrisp’	7-32-16	242.887
‘YM1’ ×‘Honeycrisp’	7-32-18	176.117
‘YM1’ ×‘Honeycrisp’	7-32-19	193.433
‘YM1’ ×‘Honeycrisp’	7-32-20	258.8
‘YM1’ ×‘Honeycrisp’	7-32-22	268.323
‘YM1’ ×‘Honeycrisp’	7-32-23	244.635
‘YM1’ ×‘Honeycrisp’	7-32-24	171.37
‘YM1’ ×‘Honeycrisp’	7-32-28	221.343
‘YM1’ ×‘Honeycrisp’	7-32-30	320.567
‘YM1’ ×‘Honeycrisp’	7-32-33	206.987
‘YM1’ ×‘Honeycrisp’	7-32-34	142.2
‘YM1’ ×‘Honeycrisp’	7-32-35	268.96
‘YM1’ ×‘Honeycrisp’	7-32-37	147.13
‘YM1’ ×‘Honeycrisp’	7-32-39	228.227
‘YM1’ ×‘Honeycrisp’	7-32-43	274.35
‘YM1’ ×‘Honeycrisp’	7-32-45	251.817
‘YM1’ ×‘Honeycrisp’	7-32-47	212.563
‘YM1’ ×‘Honeycrisp’	7-32-49	207.1
‘YM1’ ×‘Honeycrisp’	7-32-53	220.2
‘YM1’ ×‘Honeycrisp’	7-33-27	273.31
‘YM1’ ×‘Honeycrisp’	7-33-35	248.843
‘YM1’ ×‘Honeycrisp’	7-33-37	142.943
‘YM1’ ×‘Honeycrisp’	7-33-39	291.06
‘YM1’ ×‘Honeycrisp’	7-33-42	263.737
‘YM1’ ×‘Honeycrisp’	7-33-44	292.56
‘YM1’ ×‘Honeycrisp’	7-33-46	313.1
‘YM1’ ×‘Honeycrisp’	7-33-48	145.9
‘YM1’ ×‘Honeycrisp’	7-33-50	214.227
‘YM1’ ×‘Honeycrisp’	7-33-55	347.81
‘YM1’ ×‘Honeycrisp’	7-33-57	186.343
‘YM1’ ×‘Honeycrisp’	7-33-62	186.33
‘YM1’ ×‘Honeycrisp’	7-34-31	252.46
‘YM1’ ×‘Honeycrisp’	7-34-33	248.81
‘YM1’ ×‘Honeycrisp’	7-34-34	267.65
‘YM1’ ×‘Honeycrisp’	7-34-36	164.833
‘YM1’ ×‘Honeycrisp’	7-34-37	143.007
‘YM1’ ×‘Honeycrisp’	7-34-38	178.583
‘YM1’ ×‘Honeycrisp’	7-34-40	260.023
‘YM1’ ×‘Honeycrisp’	7-34-42	234.633
‘YM1’ ×‘Honeycrisp’	7-34-43	384.303
‘YM1’ ×‘Honeycrisp’	7-34-44	220.323
‘YM1’ ×‘Honeycrisp’	7-34-46	377.13
‘YM1’ ×‘Honeycrisp’	7-34-49	219.57
‘YM1’ ×‘Honeycrisp’	7-34-50	291.17
‘YM1’ ×‘Honeycrisp’	7-34-53	143.233
‘YM1’ ×‘Honeycrisp’	7-34-54	231.477
‘YM1’ ×‘Honeycrisp’	7-34-57	323.023
‘YM1’ ×‘Honeycrisp’	7-34-58	194.727
‘YM1’ ×‘Honeycrisp’	7-34-61	180.803
‘YM1’ ×‘Honeycrisp’	7-35-31	162.537
‘YM1’ ×‘Honeycrisp’	7-35-33	149.783
‘YM1’ ×‘Honeycrisp’	7-35-35	186.81
‘YM1’ ×‘Honeycrisp’	7-35-39	247.997
‘YM1’ ×‘Honeycrisp’	7-35-41	190.553
‘YM1’ ×‘Honeycrisp’	7-35-42	235.175
‘YM1’ ×‘Honeycrisp’	7-35-44	236.05
‘YM1’ ×‘Honeycrisp’	7-35-50	331.56
‘YM1’ ×‘Honeycrisp’	7-35-51	393
‘YM1’ ×‘Honeycrisp’	7-35-53	224.62
‘YM1’ ×‘Honeycrisp’	7-35-56	292.82
‘YM1’ ×‘Honeycrisp’	7-35-60	278.403
‘YM1’ ×‘Honeycrisp’	7-35-61	323.343
‘YM1’ ×‘Honeycrisp’	7-35-64	201.39
‘YM1’ ×‘Honeycrisp’	7-35-65	243.435
‘Ralls Janet’ ×‘Honeycrisp’	7-39-10	136.295
‘Ralls Janet’ ×‘Honeycrisp’	7-39-20	259.223
‘Ralls Janet’ ×‘Honeycrisp’	7-39-21	150.04
‘Ralls Janet’ ×‘Honeycrisp’	7-39-35	194.633
‘Ralls Janet’ ×‘Honeycrisp’	7-40-4	167.72
‘Ralls Janet’ ×‘Honeycrisp’	7-40-5	263.447
‘Ralls Janet’ ×‘Honeycrisp’	7-40-6	215.857
‘Ralls Janet’ ×‘Honeycrisp’	7-40-11	233.52
‘Ralls Janet’ ×‘Honeycrisp’	7-40-14	176.14
‘Ralls Janet’ ×‘Honeycrisp’	7-40-15	209.11
‘Ralls Janet’ ×‘Honeycrisp’	7-40-17	228.413
‘Ralls Janet’ ×‘Honeycrisp’	7-40-21	224.53
‘Ralls Janet’ ×‘Honeycrisp’	7-40-22	113.41
‘Ralls Janet’ ×‘Honeycrisp’	7-40-23	177.543
‘Ralls Janet’ ×‘Honeycrisp’	7-40-25	227.535
‘Ralls Janet’ ×‘Honeycrisp’	7-40-28	188.343
‘Ralls Janet’ ×‘Honeycrisp’	7-41-8	177.753
‘Ralls Janet’ ×‘Honeycrisp’	7-41-11	182.72
‘Ralls Janet’ ×‘Honeycrisp’	7-41-12	146.853
‘Ralls Janet’ ×‘Honeycrisp’	7-41-14	184.1
‘Ralls Janet’ ×‘Honeycrisp’	7-41-16	269.067
‘Ralls Janet’ ×‘Honeycrisp’	7-41-18	170.43
‘Ralls Janet’ ×‘Honeycrisp’	7-41-20	266.67
‘Ralls Janet’ ×‘Honeycrisp’	7-41-22	180.623
‘Ralls Janet’ ×‘Honeycrisp’	7-41-23	242.53
‘Ralls Janet’ ×‘Honeycrisp’	7-41-24	141.84
‘Ralls Janet’ ×‘Honeycrisp’	7-41-26	204.753
‘Ralls Janet’ ×‘Honeycrisp’	7-41-28	331.307
‘Ralls Janet’ ×‘Honeycrisp’	7-41-29	180.967
‘Ralls Janet’ ×‘Honeycrisp’	7-41-30	124.287
‘Ralls Janet’ ×‘Honeycrisp’	7-41-35	207.067
‘Ralls Janet’ ×‘Honeycrisp’	7-41-41	190.227
‘Ralls Janet’ ×‘Honeycrisp’	7-41-42	174.09
‘Ralls Janet’ ×‘Honeycrisp’	7-41-43	170.4
‘Ralls Janet’ ×‘Honeycrisp’	7-41-45	113
‘Ralls Janet’ ×‘Honeycrisp’	7-41-47	185.803
‘Ralls Janet’ ×‘Honeycrisp’	7-41-48	136.957
‘Ralls Janet’ ×‘Honeycrisp’	7-41-56	150.823
‘Ralls Janet’ ×‘Honeycrisp’	7-42-11	142.21
‘Ralls Janet’ ×‘Honeycrisp’	7-42-17	119.44
‘Ralls Janet’ ×‘Honeycrisp’	7-42-18	95.8433
‘Ralls Janet’ ×‘Honeycrisp’	7-42-20	85.96
‘Ralls Janet’ ×‘Honeycrisp’	7-42-21	210.977
‘Ralls Janet’ ×‘Honeycrisp’	7-42-24	148.6
‘Ralls Janet’ ×‘Honeycrisp’	7-42-29	207.697
‘Ralls Janet’ ×‘Honeycrisp’	7-42-33	152.613
‘Ralls Janet’ ×‘Honeycrisp’	7-42-35	235.84
‘Ralls Janet’ ×‘Honeycrisp’	7-42-37	226.497
‘Ralls Janet’ ×‘Honeycrisp’	7-42-47	94.9267
‘Ralls Janet’ ×‘Honeycrisp’	7-42-59	206.75
‘Ralls Janet’ ×‘Honeycrisp’	7-42-55	136.27
‘Ralls Janet’ ×‘Honeycrisp’	7-42-57	119.44
‘Ralls Janet’ ×‘Honeycrisp’	7-43-7	129.545
‘Ralls Janet’ ×‘Honeycrisp’	7-43-10	120.783
‘Ralls Janet’ ×‘Honeycrisp’	7-43-13	283.085
‘Ralls Janet’ ×‘Honeycrisp’	7-43-14	100.437
‘Ralls Janet’ ×‘Honeycrisp’	7-43-17	169.65
‘Ralls Janet’ ×‘Honeycrisp’	7-43-21	130.07
‘Ralls Janet’ ×‘Honeycrisp’	7-43-24	93.7
‘Ralls Janet’ ×‘Honeycrisp’	7-43-29	186.29
‘Ralls Janet’ ×‘Honeycrisp’	7-43-30	183.413
‘Ralls Janet’ ×‘Honeycrisp’	7-43-34	193.367
‘Ralls Janet’ ×‘Honeycrisp’	7-43-36	216.53
‘Ralls Janet’ ×‘Honeycrisp’	7-43-38	225.323
‘Ralls Janet’ ×‘Honeycrisp’	7-43-39	117.65
‘Ralls Janet’ ×‘Honeycrisp’	7-43-46	170.567
‘Ralls Janet’ ×‘Honeycrisp’	7-43-53	247.583
‘Ralls Janet’ ×‘Honeycrisp’	7-43-55	359.94
‘Ralls Janet’ ×‘Honeycrisp’	7-43-57	137.683
‘Ralls Janet’ ×‘Honeycrisp’	7-43-69	241.34
‘Ralls Janet’ ×‘Honeycrisp’	7-44-4	172.97
‘Ralls Janet’ ×‘Honeycrisp’	7-44-18	129.847
‘Ralls Janet’ ×‘Honeycrisp’	7-44-20	111.983
‘Ralls Janet’ ×‘Honeycrisp’	7-44-22	145.867
‘Ralls Janet’ ×‘Honeycrisp’	7-44-25	147.38
‘Ralls Janet’ ×‘Honeycrisp’	7-44-27	130.84
‘Ralls Janet’ ×‘Honeycrisp’	7-44-30	195.057
‘Ralls Janet’ ×‘Honeycrisp’	7-44-32	202.677
‘Ralls Janet’ ×‘Honeycrisp’	7-44-35	191.613
‘Ralls Janet’ ×‘Honeycrisp’	7-44-40	134.813
‘Ralls Janet’ ×‘Honeycrisp’	7-44-42	105.477
‘Ralls Janet’ ×‘Honeycrisp’	7-44-43	142.633
‘Ralls Janet’ ×‘Honeycrisp’	7-44-45	169.767
‘Ralls Janet’ ×‘Honeycrisp’	7-44-49	180.027
‘Ralls Janet’ ×‘Honeycrisp’	7-44-50	186.753
‘Ralls Janet’ ×‘Honeycrisp’	7-44-58	192.24
‘Ralls Janet’ ×‘Honeycrisp’	7-44-59	143
‘Ralls Janet’ ×‘Honeycrisp’	7-44-60	210.27
‘Ralls Janet’ ×‘Honeycrisp’	7-44-63	201.253
‘Ralls Janet’ ×‘Honeycrisp’	7-45-16	289.063
‘Ralls Janet’ ×‘Honeycrisp’	7-45-19	222.997
‘Ralls Janet’ ×‘Honeycrisp’	7-45-20	154.163
‘Ralls Janet’ ×‘Honeycrisp’	7-45-23	193.71
‘Ralls Janet’ ×‘Honeycrisp’	7-45-34	210.16
‘Ralls Janet’ ×‘Honeycrisp’	7-45-35	203.413
‘Ralls Janet’ ×‘Honeycrisp’	7-45-39	239.77
‘Ralls Janet’ ×‘Honeycrisp’	7-45-40	184.53
‘Ralls Janet’ ×‘Honeycrisp’	7-45-42	181.857
‘Ralls Janet’ ×‘Honeycrisp’	7-45-43	136.163
‘Ralls Janet’ ×‘Honeycrisp’	7-45-46	168.98
‘Ralls Janet’ ×‘Honeycrisp’	7-45-68	133.847
‘Ralls Janet’ ×‘Honeycrisp’	7-45-73	136.407
‘Ralls Janet’ ×‘Honeycrisp’	7-46-18	140.42
‘Ralls Janet’ ×‘Honeycrisp’	7-46-21	146.263
‘Ralls Janet’ ×‘Honeycrisp’	7-46-26	123.897
‘Ralls Janet’ ×‘Honeycrisp’	7-46-28	152.28
‘Ralls Janet’ ×‘Honeycrisp’	7-46-31	174.077
‘Ralls Janet’ ×‘Honeycrisp’	7-46-34	162.3
‘Ralls Janet’ ×‘Honeycrisp’	7-46-36	167.14
‘Ralls Janet’ ×‘Honeycrisp’	7-46-37	176.663
‘Ralls Janet’ ×‘Honeycrisp’	7-46-44	209.98
‘Ralls Janet’ ×‘Honeycrisp’	7-46-58	134.18
‘Ralls Janet’ ×‘Honeycrisp’	7-46-61	193.11
‘Ruixue’ × ‘Alps Otome’	7-55-18	208.463
‘Ruixue’ × ‘Alps Otome’	7-55-21	247.5
‘Ruixue’ × ‘Alps Otome’	7-55-22	227.982
‘Ruixue’ × ‘Alps Otome’	7-55-24	210
‘Ruixue’ × ‘Alps Otome’	7-55-25	227.667
‘Ruixue’ × ‘Alps Otome’	7-55-26	242.36
‘Ruixue’ × ‘Alps Otome’	7-55-27	226.676
‘Ruixue’ × ‘Alps Otome’	7-55-28	205.167
‘Ruixue’ × ‘Alps Otome’	7-55-29	199.243
‘Ruixue’ × ‘Alps Otome’	7-55-30	210.362
‘Ruixue’ × ‘Alps Otome’	7-55-31	204.924
‘Ruixue’ × ‘Alps Otome’	7-55-33	210.333
‘Ruixue’ × ‘Alps Otome’	7-55-34	178.31
‘Ruixue’ × ‘Alps Otome’	7-55-35	255.5
‘Ruixue’ × ‘Alps Otome’	7-55-37	180.333
‘Ruixue’ × ‘Alps Otome’	7-55-38	159.167
‘Ruixue’ × ‘Alps Otome’	7-55-39	118.65
‘Ruixue’ × ‘Alps Otome’	7-55-40	252.39
‘Ruixue’ × ‘Alps Otome’	7-55-41	194
‘Ruixue’ × ‘Alps Otome’	7-55-42	223.195
‘Ruixue’ × ‘Alps Otome’	7-55-43	231.833
‘Ruixue’ × ‘Alps Otome’	7-55-44	216.343
‘Ruixue’ × ‘Alps Otome’	7-55-45	163.73
‘Ruixue’ × ‘Alps Otome’	7-55-46	227.24
‘Ruixue’ × ‘Alps Otome’	7-56-18	336.43
‘Ruixue’ × ‘Alps Otome’	7-56-20	202.5
‘Ruixue’ × ‘Alps Otome’	7-56-21	298.667
‘Ruixue’ × ‘Alps Otome’	7-56-22	240.833
‘Ruixue’ × ‘Alps Otome’	7-56-25	246
‘Ruixue’ × ‘Alps Otome’	7-56-27	211.5
‘Ruixue’ × ‘Alps Otome’	7-56-28	232.778
‘Ruixue’ × ‘Alps Otome’	7-56-29	194.333
‘Ruixue’ × ‘Alps Otome’	7-56-30	204.06
‘Ruixue’ × ‘Alps Otome’	7-56-31	281.167
‘Ruixue’ × ‘Alps Otome’	7-56-32	184.167
‘Ruixue’ × ‘Alps Otome’	7-56-33	242
‘Ruixue’ × ‘Alps Otome’	7-56-34	218.333
‘Ruixue’ × ‘Alps Otome’	7-56-35	223.5
‘Ruixue’ × ‘Alps Otome’	7-56-37	217
‘Ruixue’ × ‘Alps Otome’	7-56-38	179
‘Ruixue’ × ‘Alps Otome’	7-56-43	302.333
‘Ruixue’ × ‘Alps Otome’	7-56-44	315.49
‘Ruixue’ × ‘Alps Otome’	7-56-45	250.333
‘Ruixue’ × ‘Alps Otome’	7-56-46	283.273
‘Ruixue’ × ‘Alps Otome’	7-56-47	283.032
‘Ruixue’ × ‘Alps Otome’	7-56-48	281.8
‘Ruixue’ × ‘Alps Otome’	7-56-50	196.333
‘Ruixue’ × ‘Alps Otome’	7-57-30	222.833
‘Ruixue’ × ‘Alps Otome’	7-57-31	169.667
‘Ruixue’ × ‘Alps Otome’	7-57-33	274.35
‘Ruixue’ × ‘Alps Otome’	7-57-36	367.095
‘Ruixue’ × ‘Alps Otome’	7-57-37	110.75
‘Ruixue’ × ‘Alps Otome’	7-57-38	242.333
‘Ruixue’ × ‘Alps Otome’	7-57-40	228.667
‘Ruixue’ × ‘Alps Otome’	7-57-42	171.613
‘Ruixue’ × ‘Alps Otome’	7-57-43	302.41
‘Ruixue’ × ‘Alps Otome’	7-57-44	234.23
‘Ruixue’ × ‘Alps Otome’	7-57-46	241.333
‘Ruixue’ × ‘Alps Otome’	7-57-47	230.667
‘Ruixue’ × ‘Alps Otome’	7-57-48	278.09
‘Ruixue’ × ‘Alps Otome’	7-57-49	173.667
‘Ruixue’ × ‘Alps Otome’	7-57-50	227.474
‘Ruixue’ × ‘Alps Otome’	7-57-51	183.5
‘Ruixue’ × ‘Alps Otome’	7-57-52	198.293
‘Ruixue’ × ‘Alps Otome’	7-57-53	376.717
‘Ruixue’ × ‘Alps Otome’	7-57-57	203.85
‘Ruixue’ × ‘Alps Otome’	7-57-58	260.427
‘Ruixue’ × ‘Alps Otome’	7-57-59	230
‘Ruixue’ × ‘Alps Otome’	7-57-60	158.333
‘Ruixue’ × ‘Alps Otome’	7-57-61	168.487
‘Ruixue’ × ‘Alps Otome’	7-57-62	225.73
‘Ruixue’ × ‘Alps Otome’	7-57-63	220.947
‘Ruixue’ × ‘Alps Otome’	7-58-33	210.667
‘Ruixue’ × ‘Alps Otome’	7-58-34	169.94
‘Ruixue’ × ‘Alps Otome’	7-58-35	141
‘Ruixue’ × ‘Alps Otome’	7-58-43	200.333
‘Ruixue’ × ‘Alps Otome’	7-58-44	195.5
‘Ruixue’ × ‘Alps Otome’	7-58-51	226.667
‘Ruixue’ × ‘Alps Otome’	7-58-52	175.573
‘Ruixue’ × ‘Alps Otome’	7-58-53	199.247
‘Fuping Qiuzi’ ×‘Ruixue’	7-57-3	69.1267
‘Fuping Qiuzi’ ×‘Ruixue’	7-57-5	19.9933
‘Fuping Qiuzi’ ×‘Ruixue’	7-57-8	46.2967
‘Fuping Qiuzi’ ×‘Ruixue’	7-57-9	53.98
‘Fuping Qiuzi’ ×‘Ruixue’	7-57-10	44.0933
‘Fuping Qiuzi’ ×‘Ruixue’	7-57-11	49.8167
‘Fuping Qiuzi’ ×‘Ruixue’	7-57-12	38.3133
‘Fuping Qiuzi’ ×‘Ruixue’	7-57-13-1	16.75
‘Fuping Qiuzi’ ×‘Ruixue’	7-57-13-2	35.3833
‘Fuping Qiuzi’ ×‘Ruixue’	7-57-16	86.1233
‘Fuping Qiuzi’ ×‘Ruixue’	7-57-20	71.08
‘Fuping Qiuzi’ ×‘Ruixue’	7-57-24	35.78
‘Fuping Qiuzi’ ×‘Ruixue’	7-58-2	34.48
‘Fuping Qiuzi’ ×‘Ruixue’	7-58-3	38.1567
‘Fuping Qiuzi’ ×‘Ruixue’	7-58-5	41.7133
‘Fuping Qiuzi’ ×‘Ruixue’	7-58-10	97.6
‘Fuping Qiuzi’ ×‘Ruixue’	7-58-11	48.3967
‘Fuping Qiuzi’ ×‘Ruixue’	7-58-12	24.6533
‘Fuping Qiuzi’ ×‘Ruixue’	7-58-14	15.3933
‘Fuping Qiuzi’ ×‘Ruixue’	7-58-17	31.7133
‘Fuping Qiuzi’ ×‘Ruixue’	7-58-21	59.91
‘Fuping Qiuzi’ ×‘Ruixue’	7-58-22	41.9667
‘Fuping Qiuzi’ ×‘Ruixue’	7-58-23	13.5967
‘Fuping Qiuzi’ ×‘Ruixue’	7-58-25	28.3267
‘Fuping Qiuzi’ ×‘Ruixue’	7-58-26	99.1433
‘Fuping Qiuzi’ ×‘Ruixue’	7-58-27	45.7533
‘Fuping Qiuzi’ ×‘Ruixue’	7-58-28	40.6
‘Fuping Qiuzi’ ×‘Ruixue’	7-58-29	49.0967
‘Fuping Qiuzi’ ×‘Ruixue’	7-59-2	25.8333
‘Fuping Qiuzi’ ×‘Ruixue’	7-59-4	25.8
‘Fuping Qiuzi’ ×‘Ruixue’	7-59-5	25.79
‘Fuping Qiuzi’ ×‘Ruixue’	7-59-6	39.0367
‘Fuping Qiuzi’ ×‘Ruixue’	7-59-27	22.7767
‘Fuping Qiuzi’ ×‘Ruixue’	7-59-8	39.2367
‘Fuping Qiuzi’ ×‘Ruixue’	7-59-9	38.1367
‘Fuping Qiuzi’ ×‘Ruixue’	7-59-10	44.14
‘Fuping Qiuzi’ ×‘Ruixue’	7-59-11	35.33
‘Fuping Qiuzi’ ×‘Ruixue’	7-59-12	15.6
‘Fuping Qiuzi’ ×‘Ruixue’	7-59-13	14.5433
‘Fuping Qiuzi’ ×‘Ruixue’	7-59-14	25.39
‘Fuping Qiuzi’ ×‘Ruixue’	7-59-15	29.3467
‘Fuping Qiuzi’ ×‘Ruixue’	7-59-17	41.1333
‘Fuping Qiuzi’ ×‘Ruixue’	7-59-18	36.1267
‘Fuping Qiuzi’ ×‘Ruixue’	7-59-20	44.285
‘Fuping Qiuzi’ ×‘Ruixue’	7-59-22	55.7667
‘Fuping Qiuzi’ ×‘Ruixue’	7-59-23	30.66
‘Fuping Qiuzi’ ×‘Ruixue’	7-59-24	34.0133
‘Fuping Qiuzi’ ×‘Ruixue’	7-59-26	32.9867
‘Fuping Qiuzi’ ×‘Ruixue’	7-59-29	32.1133
‘Fuping Qiuzi’ ×‘Ruixue’	7-59-31	30.2567
‘Fuping Qiuzi’ ×‘Ruixue’	7-59-32	27.3767
‘Fuping Qiuzi’ ×‘Ruixue’	7-59-33	40.75
‘Fuping Qiuzi’ ×‘Ruixue’	7-59-34	31.4133
‘Fuping Qiuzi’ ×‘Ruixue’	7-59-35	27.3
‘Fuping Qiuzi’ ×‘Ruixue’	7-59-37	27.8667
‘Fuping Qiuzi’ ×‘Ruixue’	7-59-40	31.8467
‘Fuping Qiuzi’ ×‘Ruixue’	7-59-42	15.95
‘Fuping Qiuzi’ ×‘Ruixue’	7-59-44	53.1833
‘Fuping Qiuzi’ ×‘Ruixue’	7-59-45	69.33
‘Fuping Qiuzi’ ×‘Ruixue’	7-59-48	95.7533
‘Fuping Qiuzi’ ×‘Ruixue’	7-60-37	25.52
‘Fuping Qiuzi’ ×‘Ruixue’	7-60-2	42.3233
‘Fuping Qiuzi’ ×‘Ruixue’	7-60-38	41.1733
‘Fuping Qiuzi’ ×‘Ruixue’	7-60-39	34.16
‘Fuping Qiuzi’ ×‘Ruixue’	7-60-6	46.63
‘Fuping Qiuzi’ ×‘Ruixue’	7-60-7	27.85
‘Fuping Qiuzi’ ×‘Ruixue’	7-60-40	25.12
‘Fuping Qiuzi’ ×‘Ruixue’	7-60-10	41.6167
‘Fuping Qiuzi’ ×‘Ruixue’	7-60-11	38.99
‘Fuping Qiuzi’ ×‘Ruixue’	7-60-13	53.9833
‘Fuping Qiuzi’ ×‘Ruixue’	7-60-14	22.5667
‘Fuping Qiuzi’ ×‘Ruixue’	7-60-17	32.3933
‘Fuping Qiuzi’ ×‘Ruixue’	7-60-41	68.9533
‘Fuping Qiuzi’ ×‘Ruixue’	7-60-18	40.1767
‘Fuping Qiuzi’ ×‘Ruixue’	7-60-19	38.9
‘Fuping Qiuzi’ ×‘Ruixue’	7-60-20	35.8633
‘Fuping Qiuzi’ ×‘Ruixue’	7-60-21	26.08
‘Fuping Qiuzi’ ×‘Ruixue’	7-60-22	37.4067
‘Fuping Qiuzi’ ×‘Ruixue’	7-60-25	48.58
‘Fuping Qiuzi’ ×‘Ruixue’	7-60-27	62.0533
‘Fuping Qiuzi’ ×‘Ruixue’	7-60-28	23.5867
‘Fuping Qiuzi’ ×‘Ruixue’	7-60-29	48.47
‘Fuping Qiuzi’ ×‘Ruixue’	7-60-30	48.6533
‘Fuping Qiuzi’ ×‘Ruixue’	7-60-31	24.4133
‘Fuping Qiuzi’ ×‘Ruixue’	7-60-32	46.6833
‘Fuping Qiuzi’ ×‘Ruixue’	7-60-34	39.5133
‘Fuping Qiuzi’ ×‘Ruixue’	7-60-35	30.945
‘Fuping Qiuzi’ ×‘Ruixue’	7-60-36	26.62
