# Supplementary material for: Application of Genome-Assisted Prediction (GAP) for Apple Fruit Weight
Source: Plants (Basel). 2025 Dec 25;15(1):65. doi: 10.3390/plants15010065 (PMC12787709; doi:10.3390/plants15010065)
Supplement: Supplementary file 1 [file plants-15-00065-s001.zip › Supplementary Table 2. SNP genotyping results.xlsx]

## Sheet: ‘Ralls Janet’ ×‘Ruiyang’
Population	ID	XDY127	XDY157	XDY160	XDY346	ddy6	dyy88	FDY190	HB123	newdy292	SZ10554	SZ10597	SZ11309	SZ11912	SZ12448	SZ12710	SZ1348	SZ1413	SZ4976	SZ2020	SZ5112	SZ9195	SZ2250	SZ2270	SZ2365	SZ2614	SZ2733	SZ2805	SZ2888	SZ2987	SZ1609	SZ273	SZ6268	SZ3067	SZ5253	SZ3158	SZ3450	SZ3790	SZ4161	SZ4250	SZ4378	SZ4457	SZ4595	SZ4849	SZ5388	SZ5464	SZ5769	SZ5929	SZ6076
	chrom	Chr15	Chr15	Chr15	Chr16	Chr02	Chr15	Chr16	Chr11	Chr16	Chr15	Chr15	Chr16	Chr16	Chr02	Chr12	Chr11	Chr13	Chr13	Chr13	Chr13	Chr13	Chr13	Chr13	Chr13	Chr14	Chr14	Chr14	Chr14	Chr14	Chr15	Chr15	Chr15	Chr14	Chr14	Chr16	Chr16	Chr02	Chr02	Chr12	Chr12	Chr12	Chr12	Chr12	Chr15	Chr15	Chr15	Chr15	Chr15
	position	18810707	24269269	26425887	6334724	16060933	6832683	3552434	3176361	6398049	40559644	44293907	574182	13933577	23876017	17104265	20016627	2101864	3350768	4926176	6066422	6537121	8952017	11870499	13933420	10291436	12985267	20448307	23187202	25545532	13283951	37109478	38111629	27345446	30020927	9187936	3299638	20662023	27622440	7775358	10871681	12264258	15224557	23710003	18184482	22313813	27186324	31402325	33640614
	ref	A	T	G	C	G	T	A	T	T	G	T	T	G	C	T	A	C	A	C	C	A	T	G	C	C	T	A	G	G	G	A	G	T	C	A	T	T	A	A	C	C	A	T	A	A	A	C	C
‘Ralls Janet’ ×‘Ruiyang’	genotype(7-17-12)	AA	TT	GG	CC	GG	TC	AA	TT	TT	GG	TT	TT	GG	CC	TT	AT	CT	AA	CC	CC	AA	TA	GG	CC	CC	TT	AA	GG	GG	AA	AA	GG	TT	CC	AA	TA	TT	AA	AG	CC	CC	AA	TT	AA	AA	AA	CC	CC
‘Ralls Janet’ ×‘Ruiyang’	genotype(7-17-16)	AA	TT	GG	CC	GG	TC	AA	TT	TT	GG	TT	TT	GG	CC	TT	AA	TT	AA	CC	CC	AA	TT	GG	CC	CC	TT	AA	GT	GG	AA	AA	GG	TT	CC	AA	TA	TT	AA	AA	CC	CC	AA	TT	AA	AA	AA	CC	CC
‘Ralls Janet’ ×‘Ruiyang’	genotype(7-17-19)	AA	TT	GG	CC	GG	TC	AA	TT	TT	GG	TT	TT	GG	CC	TT	AT	CC	AA	CC	CC	AA	TT	GG	CC	CC	TT	AA	GG	GG	AA	AA	GG	TT	CC	AA	TT	TT	AA	AG	CC	CC	AA	TT	AA	AA	AA	CC	CC
‘Ralls Janet’ ×‘Ruiyang’	genotype(7-17-22)	AA	TT	GG	CC	GG	TC	AA	TT	TT	GG	TT	TT	GG	CC	TT	AT	TT	AA	CC	CC	AA	TA	GG	CC	CC	TT	AA	GG	GG	AA	AA	GG	TT	CC	AA	TT	TT	AA	AA	CC	CC	AA	TT	AA	AA	AA	CC	CC
‘Ralls Janet’ ×‘Ruiyang’	genotype(7-17-30)	AA	TT	GG	CC	GG	TC	AA	TT	TT	GG	TT	TT	GG	CC	TT	AT	CT	AA	CC	CC	AA	TA	GG	CC	CC	TT	AA	GG	GG	AA	AA	GG	TT	CC	AA	TT	TT	AA	AA	CC	CC	AA	TT	AA	AA	AA	CC	CC
‘Ralls Janet’ ×‘Ruiyang’	genotype(7-17-33)	AA	TT	GG	CC	GG	TT	AA	TC	TT	GG	TT	TT	GG	CC	TT	AT	TT	AA	CC	CC	AA	TT	GG	CC	CC	TT	AA	GT	GG	AA	AA	GG	TT	CC	AA	TA	TT	AA	AA	CC	CC	AA	TT	AA	AA	AA	CC	CC
‘Ralls Janet’ ×‘Ruiyang’	genotype(7-17-40)	AA	TT	GG	CC	GG	TT	AA	TT	TT	GG	TT	TT	GG	CC	TT	AT	CT	AA	CC	CC	AA	TA	GG	CC	CC	TT	AA	GT	GG	AA	AA	GG	TT	CC	AA	TA	TT	AA	AA	CC	CC	AA	TT	AA	AA	AA	CC	CC
‘Ralls Janet’ ×‘Ruiyang’	genotype(7-17-45)	AA	TT	GG	CC	GG	TC	AA	TT	TT	GG	TT	TT	GG	CC	TT	AT	TT	AA	CC	CC	AA	TA	GG	CC	CC	TT	AA	GT	GG	AA	AA	GG	TT	CC	AA	TA	TT	AA	AA	CC	CC	AA	TT	AA	AA	AA	CC	CC
‘Ralls Janet’ ×‘Ruiyang’	genotype(7-17-48)	AA	TT	GG	CC	GG	TC	AA	TT	TT	GG	TT	TT	GG	CC	TT	AT	CT	AA	CC	CC	AA	TA	GG	CC	CC	TT	AA	GG	GG	AA	AA	GG	TT	CC	AA	TA	TT	AA	AG	CC	CC	AA	TT	AA	AA	AA	CC	CC
‘Ralls Janet’ ×‘Ruiyang’	genotype(7-17-50)	AA	TT	GG	CC	GG	TC	AA	TT	TT	GG	TT	TT	GG	CC	TT	AT	CT	AA	CC	CC	AA	TT	GG	CC	CC	TT	AA	GG	GG	AA	AA	GG	TT	CC	AA	TA	TT	AA	AG	CC	CC	AA	TT	AA	AA	AA	CC	CC
‘Ralls Janet’ ×‘Ruiyang’	genotype(7-17-53)	AA	TT	GG	CC	GG	TT	AA	TT	TT	GG	TT	TT	GG	CC	TT	AT	CC	AA	CC	CC	AA	TT	GG	CC	CC	TT	AA	GT	GG	AA	AA	GG	TT	CC	AA	TT	TT	AA	AA	CC	CC	AA	TT	AA	AA	AA	CC	CC
‘Ralls Janet’ ×‘Ruiyang’	genotype(7-17-56)	AA	TT	GG	CC	GG	TT	AA	TT	TT	GG	TT	TT	GG	CC	TT	AA	CC	AA	CC	CC	AA	TT	GG	CC	CC	TT	AA	GT	GG	AA	AA	GG	TT	CC	AA	TT	TT	AA	AG	CC	CC	AA	TT	AA	AA	AA	CC	CC
‘Ralls Janet’ ×‘Ruiyang’	genotype(7-17-62)	AA	TT	GG	CC	GG	TC	AA	TT	TT	GG	TT	TT	GG	CC	TT	AA	CC	AA	CC	CC	AA	TA	GG	CC	CC	TT	AA	GG	GG	AA	AA	GG	TT	CC	AA	TA	TT	AA	AG	CC	CC	AA	TT	AA	AA	AA	CC	CC
‘Ralls Janet’ ×‘Ruiyang’	genotype(7-17-64)	AA	TT	GG	CC	GG	TT	AA	TT	TT	GG	TT	TT	GG	CC	TT	AA	CT	AA	CC	CC	AA	TA	GG	CC	CC	TT	AA	GG	GG	AA	AA	GG	TT	CC	AA	TT	TT	AA	AG	CC	CC	AA	TT	AA	AA	AA	CC	CC
‘Ralls Janet’ ×‘Ruiyang’	genotype(7-18-9)	AA	TT	GG	CC	GG	TC	AA	TT	TT	GG	TT	TT	GG	CC	TT	AT	CC	AA	CC	CC	AA	TT	GG	CC	CC	TT	AA	GG	GG	AA	AA	GG	TT	CC	AA	TT	TT	AA	AG	CC	CC	AA	TT	AA	AA	AA	CC	CC
‘Ralls Janet’ ×‘Ruiyang’	genotype(7-18-13)	AA	TT	GG	CC	GG	TC	AA	TT	TT	GG	TT	TT	GG	CC	TT	AT	CT	AA	CC	CC	AA	TA	GG	CC	CC	TT	AA	GG	GG	AA	AA	GG	TT	CC	AA	TA	TT	AA	AA	CC	CC	AA	TT	AA	AA	AA	CC	CC
‘Ralls Janet’ ×‘Ruiyang’	genotype(7-18-15)	AA	TT	GG	CC	GG	TC	AA	TC	TT	GG	TT	TT	GG	CC	TG	AA	CT	AA	CC	CC	AA	TT	GG	CC	CC	TT	AA	GG	GG	AA	AA	GG	TT	CC	AA	TA	TT	AA	AG	CC	CT	AC	TT	AA	AA	AA	CC	CC
‘Ralls Janet’ ×‘Ruiyang’	genotype(7-18-16)	AA	TT	GG	CC	GG	TC	AA	TT	TT	GG	TT	TT	GG	CC	TT	AA	CT	AA	CC	CC	AA	TT	GG	CC	CC	TT	AA	GT	GG	AA	AA	GG	TT	CC	AA	TT	TT	AA	AA	CC	CC	AA	TT	AA	AA	AA	CC	CC
‘Ralls Janet’ ×‘Ruiyang’	genotype(7-18-21)	AA	TT	GG	CC	GG	TT	AA	TT	TT	GG	TT	TT	GG	CC	TT	AT	CC	AA	CC	CC	AA	TT	GG	CC	CC	TT	AA	GT	GG	AA	AA	GG	TT	CC	AA	TA	TT	AA	AG	CC	CC	AA	TT	AA	AA	AA	CC	CC
‘Ralls Janet’ ×‘Ruiyang’	genotype(7-18-23)	AA	TT	GG	CC	GG	TT	AA	TT	TT	GG	TT	TT	GG	CC	TT	AA	CT	AA	CC	CC	AA	TA	GG	CC	CC	TT	AA	GT	GG	AA	AA	GG	TT	CC	AA	TA	TT	AA	AA	CC	CC	AA	TT	AA	AA	AA	CC	CC
‘Ralls Janet’ ×‘Ruiyang’	genotype(7-18-25)	AA	TT	GG	CC	GG	TC	AA	TT	TT	GG	TT	TT	GG	CC	TT	AA	CC	AA	CC	CC	AA	TA	GG	CC	CC	TT	AA	GG	GG	AA	AA	GG	TT	CC	AA	TA	TT	AA	AG	CC	CC	AA	TT	AA	AA	AA	CC	CC
‘Ralls Janet’ ×‘Ruiyang’	genotype(7-18-29)	AA	TT	GG	CC	GG	TC	AA	TT	TT	GG	TT	TT	GG	CC	TT	AA	CC	AA	CC	CC	AA	TT	GG	CC	CC	TT	AA	GG	GG	AA	AA	GG	TT	CC	AA	TA	TT	AA	AA	CC	CC	AA	TT	AA	AA	AA	CC	CC
‘Ralls Janet’ ×‘Ruiyang’	genotype(7-18-31)	AA	TT	GG	CC	GG	TC	AA	TT	TT	GG	TT	TT	GG	CC	TT	AA	CT	AA	CC	CC	AA	TA	GG	CC	CC	TT	AA	GG	GG	AA	AA	GG	TT	CC	AA	TA	TT	AA	AA	CC	CC	AA	TT	AA	AA	AA	CC	CC
‘Ralls Janet’ ×‘Ruiyang’	genotype(7-18-34)	AA	TT	GG	CC	GG	TC	AA	TT	TT	GG	TT	TT	GG	CC	TT	AA	CT	AA	CC	CC	AA	TA	GG	CC	CC	TT	AA	GG	GG	AA	AA	GG	TT	CC	AA	TA	TT	AA	AA	CC	CC	AA	TT	AA	AA	AA	CC	CC
‘Ralls Janet’ ×‘Ruiyang’	genotype(7-18-35)	AA	TT	GG	CC	GG	TC	AA	TT	TT	GG	TT	TT	GG	CC	TT	AA	CT	AA	CC	CC	AA	TA	GG	CC	CC	TT	AA	GG	GG	AA	AA	GG	TT	CC	AA	TA	TT	AA	AA	CC	CC	AA	TT	AA	AA	AA	CC	CC
‘Ralls Janet’ ×‘Ruiyang’	genotype(7-18-39)	AA	TT	GG	CC	GG	TC	AA	TT	TT	GG	TT	TT	GG	CC	TT	AA	TT	AA	CC	CC	AA	TA	GG	CC	CC	TT	AA	GG	GG	AA	AA	GG	TT	CC	AA	TA	TT	AA	AA	CC	CC	AA	TT	AA	AA	AA	CC	CC
‘Ralls Janet’ ×‘Ruiyang’	genotype(7-18-43)	AA	TT	GG	CC	GG	TT	AA	TT	TT	GG	TT	TT	GG	CC	TT	AT	CT	AA	CC	CC	AA	TA	GG	CC	CC	TT	AA	GT	GG	AA	AA	GG	TT	CC	AA	TT	TT	AA	AA	CC	CC	AA	TT	AA	AA	AA	CC	CC
‘Ralls Janet’ ×‘Ruiyang’	genotype(7-18-50)	AA	TT	GG	CC	GG	TC	AA	TT	TT	GG	TT	TT	GG	CC	TT	AT	CT	AA	CC	CC	AA	TT	GG	CC	CC	TT	AA	GT	GG	AA	AA	GG	TT	CC	AA	TA	TT	AA	AG	CC	CC	AA	TT	AA	AA	AA	CC	CC
‘Ralls Janet’ ×‘Ruiyang’	genotype(7-18-52)	AA	TT	GG	CC	GG	TT	AA	TT	TT	GG	TT	TT	GG	CC	TT	AA	CT	AA	CC	CC	AA	TA	GG	CC	CC	TT	AA	GG	GG	AA	AA	GG	TT	CC	AA	TA	TT	AA	AA	CC	CC	AA	TT	AA	AA	AA	CC	CC
‘Ralls Janet’ ×‘Ruiyang’	genotype(7-18-55)	AA	TT	GG	CC	GG	TC	AA	TT	TT	GG	TT	TT	GG	CC	TT	AA	CT	AA	CC	CC	AA	TA	GG	CC	CC	TT	AA	GG	GG	AA	AA	GG	TT	CC	AA	TT	TT	AA	AA	CC	CC	AA	TT	AA	AA	AA	CC	CC
‘Ralls Janet’ ×‘Ruiyang’	genotype(7-18-63)	AA	TT	GG	CC	GG	TT	AA	TT	TT	GG	TT	TT	GG	CC	TT	AT	CC	AA	CC	CC	AA	TT	GG	CC	CC	TT	AA	GG	GG	AA	AA	GG	TT	CC	AA	TA	TT	AA	AA	CC	CC	AA	TT	AA	AA	AA	CC	CC
‘Ralls Janet’ ×‘Ruiyang’	genotype(7-18-68)	AA	TT	GG	CC	GG	TT	AA	TC	TT	GG	TT	TT	GG	CC	TT	AT	TT	AA	CC	CC	AA	TT	GG	CC	CC	TT	AA	GT	GG	AA	AA	GG	TT	CC	AA	TA	TT	AA	AA	CC	CC	AA	TT	AA	AA	AA	CC	CC
‘Ralls Janet’ ×‘Ruiyang’	genotype(7-18-76)	AA	TT	GG	CC	GG	TC	AA	TT	TT	GG	TT	TT	GG	CC	TT	AT	CC	AA	CC	CC	AA	TA	GG	CC	CC	TT	AA	GT	GG	AA	AA	GG	TT	CC	AA	TA	TT	AA	AA	CC	CC	AA	TT	AA	AA	AA	CC	CC
‘Ralls Janet’ ×‘Ruiyang’	genotype(7-19-2)	AA	TT	GG	CC	GG	TT	AA	TT	TT	GG	TT	TT	GG	CC	TT	AT	CC	AA	CC	CC	AA	TA	GG	CC	CC	TT	AA	GG	GG	AA	AA	GG	TT	CC	AA	TT	TT	AA	AG	CC	CC	AA	TT	AA	AA	AA	CC	CC
‘Ralls Janet’ ×‘Ruiyang’	genotype(7-19-4)	AA	TT	GG	CC	GG	TT	AA	TT	TT	GG	TT	TT	GG	CC	TT	AA	CC	AA	CC	CC	AA	TT	GG	CC	CC	TT	AA	GG	GG	AA	AA	GG	TT	CC	AA	TA	TT	AA	AG	CC	CC	AA	TT	AA	AA	AA	CC	CC
‘Ralls Janet’ ×‘Ruiyang’	genotype(7-19-6)	AA	TT	GG	CC	GG	TC	AA	TT	TT	GG	TT	TT	GG	CC	TT	AT	CT	AA	CC	CC	AA	TT	GG	CC	CC	TT	AA	GT	GG	AA	AA	GG	TT	CC	AA	TA	TT	AA	AA	CC	CC	AA	TT	AA	AA	AA	CC	CC
‘Ralls Janet’ ×‘Ruiyang’	genotype(7-19-8)	AA	TT	GG	CC	GG	TT	AA	TT	TT	GG	TT	TT	GG	CC	TT	AT	CC	AA	CC	CC	AA	TT	GG	CC	CC	TT	AA	GG	GG	AA	AA	GG	TT	CC	AA	TA	TT	AA	AG	CC	CC	AA	TT	AA	AA	AA	CC	CC
‘Ralls Janet’ ×‘Ruiyang’	genotype(7-19-9)	AA	TT	GG	CC	GG	TT	AA	TT	TT	GG	TT	TT	GG	CC	TT	AA	CC	AA	CC	CC	AA	TT	GG	CC	CC	TT	AA	GT	GG	AA	AA	GG	TT	CC	AA	TA	TT	AA	AA	CC	CC	AA	TT	AA	AA	AA	CC	CC
‘Ralls Janet’ ×‘Ruiyang’	genotype(7-19-14)	AA	TT	GG	CC	GG	TC	AA	TT	TT	GG	TT	TT	GG	CC	TT	AT	TT	AA	CC	CC	AA	TA	GG	CC	CC	TT	AA	GG	GG	AA	AA	GG	TT	CC	AA	TT	TT	AA	AG	CC	CC	AA	TT	AA	AA	AA	CC	CC
‘Ralls Janet’ ×‘Ruiyang’	genotype(7-19-18)	AA	TT	GG	CC	GG	TT	AA	TT	TT	GG	TT	TT	GG	CC	TT	AT	CC	AA	CC	CC	AA	TT	GG	CC	CC	TT	AA	GG	GG	AA	AA	GG	TT	CC	AA	TA	TT	AA	AG	CC	CC	AA	TT	AA	AA	AA	CC	CC
‘Ralls Janet’ ×‘Ruiyang’	genotype(7-19-24)	AA	TT	GG	CC	GG	TT	AA	TT	TT	GG	TT	TT	GG	CC	TT	AT	CT	AA	CC	CC	AA	TT	GG	CC	CC	TT	AA	GT	GG	AA	AA	GG	TT	CC	AA	TA	TT	AA	AG	CC	CC	AA	TT	AA	AA	AA	CC	CC
‘Ralls Janet’ ×‘Ruiyang’	genotype(7-19-27)	AA	TT	GG	CC	GG	TT	AA	TT	TT	GG	TT	TT	GG	CC	TT	AA	CC	AA	CC	CC	AA	TA	GG	CC	CC	TT	AA	GG	GG	AA	AA	GG	TT	CC	AA	TT	TT	AA	AA	CC	CC	AA	TT	AA	AA	AA	CC	CC
‘Ralls Janet’ ×‘Ruiyang’	genotype(7-19-30)	AA	TT	GG	CC	GG	TT	AA	TT	TT	GG	TT	TT	GG	CC	TT	AT	CT	AA	CC	CC	AA	TT	GG	CC	CC	TT	AA	GG	GG	AA	AA	GG	TT	CC	AA	TT	TT	AA	AA	CC	CC	AA	TT	AA	AA	AA	CC	CC
‘Ralls Janet’ ×‘Ruiyang’	genotype(7-19-33)	AA	TT	GG	CC	GG	TT	AA	TT	TT	GG	TT	TT	GG	CC	TT	AT	CT	AA	CC	CC	AA	TA	GG	CC	CC	TT	AA	GG	GG	AA	AA	GG	TT	CC	AA	TT	TT	AA	AA	CC	CC	AA	TT	AA	AA	AA	CC	CC
‘Ralls Janet’ ×‘Ruiyang’	genotype(7-19-36)	AA	TT	GG	CC	GG	TT	AA	TT	TT	GG	TT	TT	GG	CC	TT	AA	TT	AA	CC	CC	AA	TT	GG	CC	CC	TT	AA	GT	GG	AA	AA	GG	TT	CC	AA	TA	TT	AA	AA	CC	CC	AA	TT	AA	AA	AA	CC	CC
‘Ralls Janet’ ×‘Ruiyang’	genotype(7-19-41)	AA	TT	GG	CC	GG	TT	AA	TT	TT	GG	TT	TT	GG	CC	TT	AA	CT	AA	CC	CC	AA	TA	GG	CC	CC	TT	AA	GG	GG	AA	AA	GG	TT	CC	AA	TA	TT	AA	AA	CC	CC	AA	TT	AA	AA	AA	CC	CC
‘Ralls Janet’ ×‘Ruiyang’	genotype(7-19-47)	AA	TT	GG	CC	GG	TC	AA	TT	TT	GG	TT	TT	GG	CC	TT	AT	TT	AA	CC	CC	AA	TA	GG	CC	CC	TT	AA	GG	GG	AA	AA	GG	TT	CC	AA	TT	TT	AA	AG	CC	CC	AA	TT	AA	AA	AA	CC	CC
‘Ralls Janet’ ×‘Ruiyang’	genotype(7-19-51)	AA	TT	GG	CC	GG	TC	AA	TT	TT	GG	TT	TT	GG	CC	TT	AT	CT	AA	CC	CC	AA	TT	GG	CC	CC	TT	AA	GT	GG	AA	AA	GG	TT	CC	AA	TA	TT	AA	AA	CC	CC	AA	TT	AA	AA	AA	CC	CC
‘Ralls Janet’ ×‘Ruiyang’	genotype(7-19-54)	AA	TT	GG	CC	GG	TC	AA	TT	TT	GG	TT	TT	GG	CC	TT	AA	CT	AA	CC	CC	AA	TA	GG	CC	CC	TT	AA	GT	GG	AA	AA	GG	TT	CC	AA	TT	TT	AA	AA	CC	CC	AA	TT	AA	AA	AA	CC	CC
‘Ralls Janet’ ×‘Ruiyang’	genotype(7-19-66)	AA	TT	GG	CC	GG	TC	AA	TT	TT	GG	TT	TT	GG	CC	TT	AA	CT	AA	CC	CC	AA	TT	GG	CC	CC	TT	AA	GG	GG	AA	AA	GG	TT	CC	AA	TA	TT	AA	AA	CC	CC	AA	TT	AA	AA	AA	CC	CC
‘Ralls Janet’ ×‘Ruiyang’	genotype(7-19-70)	AA	TT	GG	CC	GG	TT	AA	TT	TT	GG	TT	TT	GG	CC	TT	AA	CC	AA	CC	CC	AA	TA	GG	CC	CC	TT	AA	GT	GG	AA	AA	GG	TT	CC	AA	TT	TT	AA	AA	CC	CC	AA	TT	AA	AA	AA	CC	CC
‘Ralls Janet’ ×‘Ruiyang’	genotype(7-19-72)	AA	TT	GG	CC	GG	TT	AA	TT	TT	GG	TT	TT	GG	CC	TT	AA	TT	AA	CC	CC	AA	TA	GG	CC	CC	TT	AA	GT	GG	AA	AA	GG	TT	CC	AA	TA	TT	AA	AG	CC	CC	AA	TT	AA	AA	AA	CC	CC
‘Ralls Janet’ ×‘Ruiyang’	genotype(7-20-4)	AA	TT	GG	CC	GG	TC	AA	TT	TT	GG	TT	TT	GG	CC	TT	AA	CC	AA	CC	CC	AA	TT	GG	CC	CC	TT	AA	GT	GG	AA	AA	GG	TT	CC	AA	TT	TT	AA	AG	CC	CC	AA	TT	AA	AA	AA	CC	CC
‘Ralls Janet’ ×‘Ruiyang’	genotype(7-20-6)	AA	TT	GG	CC	GG	TC	AA	TT	TT	GG	TT	TT	GG	CC	TT	AA	TT	AA	CC	CC	AA	TT	GG	CC	CC	TT	AA	GT	GG	AA	AA	GG	TT	CC	AA	TA	TT	AA	AA	CC	CC	AA	TT	AA	AA	AA	CC	CC
‘Ralls Janet’ ×‘Ruiyang’	genotype(7-20-8)	AA	TT	GG	CC	GG	TT	AA	TT	TT	GG	TT	TT	GG	CC	TT	AA	CC	AA	CC	CC	AA	TA	GG	CC	CC	TT	AA	GT	GG	AA	AA	GG	TT	CC	AA	TA	TT	AA	AA	CC	CC	AA	TT	AA	AA	AA	CC	CC
‘Ralls Janet’ ×‘Ruiyang’	genotype(7-20-9)	AA	TT	GG	CC	GG	TC	AA	TT	TT	GG	TT	TT	GG	CC	TT	AA	CC	AA	CC	CC	AA	TT	GG	CC	CC	TT	AA	GG	GG	AA	AA	GG	TT	CC	AA	TA	TT	AA	AG	CC	CC	AA	TT	AA	AA	AA	CC	CC
‘Ralls Janet’ ×‘Ruiyang’	genotype(7-20-12)	AA	TT	GG	CC	GG	TC	AA	TT	TT	GG	TT	TT	GG	CC	TT	AA	CT	AA	CC	CC	AA	TA	GG	CC	CC	TT	AA	GT	GG	AA	AA	GG	TT	CC	AA	TA	TT	AA	AA	CC	CC	AA	TT	AA	AA	AA	CC	CC
‘Ralls Janet’ ×‘Ruiyang’	genotype(7-20-15)	AA	TT	GG	CC	GG	TC	AA	TT	TT	GG	TT	TT	GG	CC	TT	AT	CT	AA	CC	CC	AA	TT	GG	CC	CC	TT	AA	GT	GG	AA	AA	GG	TT	CC	AA	TA	TT	AA	AG	CC	CC	AA	TT	AA	AA	AA	CC	CC
‘Ralls Janet’ ×‘Ruiyang’	genotype(7-20-16)	AA	TT	GG	CC	GG	TC	AA	TT	TT	GG	TT	TT	GG	CC	TT	AA	TT	AA	CC	CC	AA	TT	GG	CC	CC	TT	AA	GG	GG	AA	AA	GG	TT	CC	AA	TA	TT	AA	AA	CC	CC	AA	TT	AA	AA	AA	CC	CC
‘Ralls Janet’ ×‘Ruiyang’	genotype(7-20-19)	AA	TT	GG	CC	GG	TC	AA	TT	TT	GG	TT	TT	GG	CC	TT	AA	TT	AA	CC	CC	AA	TA	GG	CC	CC	TT	AA	GT	GG	AA	AA	GG	TT	CC	AA	TT	TT	AA	AG	CC	CC	AA	TT	AA	AA	AA	CC	CC
‘Ralls Janet’ ×‘Ruiyang’	genotype(7-20-24)	AA	TT	GG	CC	GG	TC	AA	TT	TT	GG	TT	TT	GG	CC	TT	AA	CT	AA	CC	CC	AA	TT	GG	CC	CC	TT	AA	GT	GG	AA	AA	GG	TT	CC	AA	TA	TT	AA	AG	CC	CC	AA	TT	AA	AA	AA	CC	CC
‘Ralls Janet’ ×‘Ruiyang’	genotype(7-20-28)	AA	TT	GG	CC	GG	TT	AA	TT	TT	GG	TT	TT	GG	CC	TT	AA	CT	AA	CC	CC	AA	TT	GG	CC	CC	TT	AA	GT	GG	AA	AA	GG	TT	CC	AA	TT	TT	AA	AA	CC	CC	AA	TT	AA	AA	AA	CC	CC
‘Ralls Janet’ ×‘Ruiyang’	genotype(7-20-33)	AA	TT	GG	CC	GG	TT	AA	TT	TT	GG	TT	TT	GG	CC	TT	AA	CC	AA	CC	CC	AA	TT	GG	CC	CC	TT	AA	GG	GG	AA	AA	GG	TT	CC	AA	TA	TT	AA	AA	CC	CC	AA	TT	AA	AA	AA	CC	CC
‘Ralls Janet’ ×‘Ruiyang’	genotype(7-20-41)	AA	TT	GG	CC	GG	TC	AA	TT	TT	GG	TT	TT	GG	CC	TT	AA	CT	AA	CC	CC	AA	TA	GG	CC	CC	TT	AA	GT	GG	AA	AA	GG	TT	CC	AA	TT	TT	AA	AG	CC	CC	AA	TT	AA	AA	AA	CC	CC
‘Ralls Janet’ ×‘Ruiyang’	genotype(7-20-44)	AA	TT	GG	CC	GG	TT	AA	TT	TT	GG	TT	TT	GG	CC	TT	AT	CC	AA	CC	CC	AA	TA	GG	CC	CC	TT	AA	GG	GG	AA	AA	GG	TT	CC	AA	TA	TT	AA	AG	CC	CC	AA	TT	AA	AA	AA	CC	CC
‘Ralls Janet’ ×‘Ruiyang’	genotype(7-20-46)	AA	TT	GG	CC	GG	TC	AA	TT	TT	GG	TT	TT	GG	CC	TT	AA	CC	AA	CC	CC	AA	TT	GG	CC	CC	TT	AA	GT	GG	AA	AA	GG	TT	CC	AA	TA	TT	AA	AG	CC	CC	AA	TT	AA	AA	AA	CC	CC
‘Ralls Janet’ ×‘Ruiyang’	genotype(7-20-67)	AA	TT	GG	CC	GG	TT	AA	TT	TT	GG	TT	TT	GG	CC	TT	AA	CC	AA	CC	CC	AA	TT	GG	CC	CC	TT	AA	GT	GG	AA	AA	GG	TT	CC	AA	TT	TT	AA	AA	CC	CC	AA	TT	AA	AA	AA	CC	CC
‘Ralls Janet’ ×‘Ruiyang’	genotype(7-21-6)	AA	TT	GG	CC	GG	TC	AA	TT	TT	GG	TT	TT	GG	CC	TT	AT	CC	AA	CC	CC	AA	TT	GG	CC	CC	TT	AA	GT	GG	AA	AA	GG	TT	CC	AA	TT	TT	AA	AG	CC	CC	AA	TT	AA	AA	AA	CC	CC
‘Ralls Janet’ ×‘Ruiyang’	genotype(7-21-18)	AA	TT	GG	CC	GG	TT	AA	TT	TT	GG	TT	TT	GG	CC	TT	AA	CC	AA	CC	CC	AA	TT	GG	CC	CC	TT	AA	GT	GG	AA	AA	GG	TT	CC	AA	TT	TT	AA	AG	CC	CC	AA	TT	AA	AA	AA	CC	CC
‘Ralls Janet’ ×‘Ruiyang’	genotype(7-21-19)	AA	TT	GG	CC	GG	TC	AA	TT	TT	GG	TT	TT	GG	CC	TT	AT	CT	AA	CC	CC	AA	TT	GG	CC	CC	TT	AA	GT	GG	AA	AA	GG	TT	CC	AA	TT	TT	AA	AG	CC	CC	AA	TT	AA	AA	AA	CC	CC
‘Ralls Janet’ ×‘Ruiyang’	genotype(7-21-29)	AA	TT	GG	CC	GG	TC	AA	TT	TT	GG	TT	TT	GG	CC	TT	AA	TT	AA	CC	CC	AA	TA	GG	CC	CC	TT	AA	GG	GG	AA	AA	GG	TT	CC	AA	TA	TT	AA	AA	CC	CC	AA	TT	AA	AA	AA	CC	CC
‘Ralls Janet’ ×‘Ruiyang’	genotype(7-21-31)	AA	TT	GG	CC	GG	TT	AA	TT	TT	GG	TT	TT	GG	CC	TT	AT	CT	AA	CC	CC	AA	TA	GG	CC	CC	TT	AA	GT	GG	AA	AA	GG	TT	CC	AA	TT	TT	AA	AA	CC	CC	AA	TT	AA	AA	AA	CC	CC
‘Ralls Janet’ ×‘Ruiyang’	genotype(7-21-32)	AA	TT	GG	CC	GG	TC	AA	TT	TT	GG	TT	TT	GG	CC	TT	AA	CC	AA	CC	CC	AA	TT	GG	CC	CC	TT	AA	GG	GG	AA	AA	GG	TT	CC	AA	TT	TT	AA	AA	CC	CC	AA	TT	AA	AA	AA	CC	CC
‘Ralls Janet’ ×‘Ruiyang’	genotype(7-21-33)	AA	TT	GG	CC	GG	TC	AA	TT	TT	GG	TT	TT	GG	CC	TT	AT	TT	AA	CC	CC	AA	TA	GG	CC	CC	TT	AA	GG	GG	AA	AA	GG	TT	CC	AA	TA	TT	AA	AG	CC	CC	AA	TT	AA	AA	AA	CC	CC
‘Ralls Janet’ ×‘Ruiyang’	genotype(7-21-34)	AA	TT	GG	CC	GG	TC	AA	TT	TT	GG	TT	TT	GG	CC	TT	AA	CT	AA	CC	CC	AA	TA	GG	CC	CC	TT	AA	GG	GG	AA	AA	GG	TT	CC	AA	TT	TT	AA	AG	CC	CC	AA	TT	AA	AA	AA	CC	CC
‘Ralls Janet’ ×‘Ruiyang’	genotype(7-21-38)	AA	TT	GG	CC	GG	TC	AA	TT	TT	GG	TT	TT	GG	CC	TT	AA	CC	AA	CC	CC	AA	TA	GG	CC	CC	TT	AA	GG	GG	AA	AA	GG	TT	CC	AA	TA	TT	AA	AG	CC	CC	AA	TT	AA	AA	AA	CC	CC
‘Ralls Janet’ ×‘Ruiyang’	genotype(7-21-40)	AA	TT	GG	CC	GG	TC	AA	TT	TT	GG	TT	TT	GG	CC	TT	AT	CC	AA	CC	CC	AA	TA	GG	CC	CC	TT	AA	GG	GG	AA	AA	GG	TT	CC	AA	TT	TT	AA	AG	CC	CC	AA	TT	AA	AA	AA	CC	CC
‘Ralls Janet’ ×‘Ruiyang’	genotype(7-21-41)	AA	TT	GG	CC	GG	TT	AA	TT	TT	GG	TT	TT	GG	CC	TT	AA	CT	AA	CC	CC	AA	TA	GG	CC	CC	TT	AA	GT	GG	AA	AA	GG	TT	CC	AA	TA	TT	AA	AA	CC	CC	AA	TT	AA	AA	AA	CC	CC
‘Ralls Janet’ ×‘Ruiyang’	genotype(7-21-42)	AA	TT	GG	CC	GG	TC	AA	TT	TT	GG	TT	TT	GG	CC	TT	AA	CT	AA	CC	CC	AA	TT	GG	CC	CC	TT	AA	GG	GG	AA	AA	GG	TT	CC	AA	TA	TT	AA	AG	CC	CC	AA	TT	AA	AA	AA	CC	CC
‘Ralls Janet’ ×‘Ruiyang’	genotype(7-21-54)	AA	TT	GG	CC	GG	TC	AA	TT	TT	GG	TT	TT	GG	CC	TT	AA	CT	AA	CC	CC	AA	TT	GG	CC	CC	TT	AA	GG	GG	AA	AA	GG	TT	CC	AA	TT	TT	AA	AG	CC	CC	AA	TT	AA	AA	AA	CC	CC
[truncated: 22 more columns]

## Sheet: ‘Ralls Janet’ ×‘YM1’
Population	ID	XDY127	XDY157	XDY160	XDY346	ddy6	dyy88	FDY190	HB123	newdy292	SZ10554	SZ10597	SZ11309	SZ11912	SZ12448	SZ12710	SZ1348	SZ1413	SZ4976	SZ2020	SZ5112	SZ9195	SZ2250	SZ2270	SZ2365	SZ2614	SZ2733	SZ2805	SZ2888	SZ2987	SZ1609	SZ273	SZ6268	SZ3067	SZ5253	SZ3158	SZ3450	SZ3790	SZ4161	SZ4250	SZ4378	SZ4457	SZ4595	SZ4849	SZ5388	SZ5464	SZ5769	SZ5929	SZ6076
	chrom	Chr15	Chr15	Chr15	Chr16	Chr02	Chr15	Chr16	Chr11	Chr16	Chr15	Chr15	Chr16	Chr16	Chr02	Chr12	Chr11	Chr13	Chr13	Chr13	Chr13	Chr13	Chr13	Chr13	Chr13	Chr14	Chr14	Chr14	Chr14	Chr14	Chr15	Chr15	Chr15	Chr14	Chr14	Chr16	Chr16	Chr02	Chr02	Chr12	Chr12	Chr12	Chr12	Chr12	Chr15	Chr15	Chr15	Chr15	Chr15
	position	18810707	24269269	26425887	6334724	16060933	6832683	3552434	3176361	6398049	40559644	44293907	574182	13933577	23876017	17104265	20016627	2101864	3350768	4926176	6066422	6537121	8952017	11870499	13933420	10291436	12985267	20448307	23187202	25545532	13283951	37109478	38111629	27345446	30020927	9187936	3299638	20662023	27622440	7775358	10871681	12264258	15224557	23710003	18184482	22313813	27186324	31402325	33640614
	ref	A	T	G	C	G	T	A	T	T	G	T	T	G	C	T	A	C	A	C	C	A	T	G	C	C	T	A	G	G	G	A	G	T	C	A	T	T	A	A	C	C	A	T	A	A	A	C	C
‘Ralls Janet’ ×‘YM1’	genotype(7-23-4)	AA	TT	GG	CC	GG	TT	AA	TC	TT	GG	TT	TT	GG	CC	TT	AA	TT	AA	CC	CC	AA	TT	GG	CC	CC	TT	AA	GG	GG	AA	AA	GG	TT	CC	AA	TT	TT	AA	AG	CC	CC	AC	TT	AA	AA	AA	CC	CC
‘Ralls Janet’ ×‘YM1’	genotype(7-23-8)	AA	TT	GG	CC	GG	TC	AA	TC	TT	GG	TT	TT	GG	CC	TT	AA	CT	AA	CC	CC	AA	TT	GG	CC	CC	TT	AA	GG	GG	AA	AA	GG	TT	CC	AA	AA	TT	AA	AA	CC	CC	AA	TT	AA	AA	AA	CC	CC
‘Ralls Janet’ ×‘YM1’	genotype(7-23-9)	AA	TT	GG	CC	GG	TT	AA	TC	TT	GG	TT	TT	GG	CC	TT	AT	CT	AA	CC	CC	AA	TT	GG	CC	CC	TT	AA	GG	GG	AA	AA	GG	TT	CC	AA	TA	TT	AA	AA	CC	CC	AA	TT	AA	AA	AA	CC	CC
‘Ralls Janet’ ×‘YM1’	genotype(7-23-11)	AA	TT	GG	CC	GG	TT	AA	TT	TT	GG	TT	TT	GG	CC	TT	AA	CC	AA	CC	CC	AA	TT	GG	CC	CC	TT	AA	GG	GG	AA	AA	GG	TT	CC	AA	TA	TT	AA	AG	CC	CC	AC	TT	AA	AA	AA	CC	CC
‘Ralls Janet’ ×‘YM1’	genotype(7-23-13)	AA	TT	GG	CC	GG	TC	AA	TC	TT	GG	TT	TT	GG	CC	TT	AA	CT	AA	CC	CC	AA	TT	GG	CC	CC	TT	AA	GG	GG	AA	AA	GG	TT	CC	AA	TA	TT	AA	AG	CC	CC	AC	TT	AA	AA	AA	CC	CC
‘Ralls Janet’ ×‘YM1’	genotype(7-23-14)	AA	TT	GG	CC	GG	TT	AA	TT	TT	GG	TT	TT	GG	CC	TT	AA	TT	AA	CC	CC	AA	TT	GG	CC	CC	TT	AA	GG	GG	AA	AA	GG	TT	CC	AA	TA	TT	AA	GG	CC	CC	AC	TT	AA	AA	AA	CC	CC
‘Ralls Janet’ ×‘YM1’	genotype(7-23-15)	AA	TT	GG	CC	GG	TT	AA	TT	TT	GG	TT	TT	GG	CC	TT	AA	CT	AA	CC	CC	AA	TT	GG	CC	CC	TT	AA	GG	GG	AA	AA	GG	TT	CC	AA	AA	TT	AA	AG	CC	CC	AC	TT	AA	AA	AA	CC	CC
‘Ralls Janet’ ×‘YM1’	genotype(7-23-16)	AA	TT	GG	CC	GG	TT	AA	TC	TT	GG	TT	TT	GG	CC	TT	AT	CT	AA	CC	CC	AA	TT	GG	CC	CC	TT	AA	GG	GG	AA	AA	GG	TT	CC	AA	TA	TT	AA	GG	CC	CC	AC	TT	AA	AA	AA	CC	CC
‘Ralls Janet’ ×‘YM1’	genotype(7-23-20)	AA	TT	GG	CC	GG	TC	AA	TC	TT	GG	TT	TT	GG	CC	TT	AT	CT	AA	CC	CC	AA	TT	GG	CC	CC	TT	AA	GG	GG	AA	AA	GG	TT	CC	AA	TA	TT	AA	AA	CC	CC	AA	TT	AA	AA	AA	CC	CC
‘Ralls Janet’ ×‘YM1’	genotype(7-23-23)	AA	TT	GG	CC	GG	TC	AA	TC	TT	GG	TT	TT	GG	CC	TT	AT	CT	AA	CC	CC	AA	TT	GG	CC	CC	TT	AA	GG	GG	AA	AA	GG	TT	CC	AA	TA	TT	AA	AG	CC	CC	AC	TT	AA	AA	AA	CC	CC
‘Ralls Janet’ ×‘YM1’	genotype(7-23-25)	AA	TT	GG	CC	GG	TC	AA	TT	TT	GG	TT	TT	GG	CC	TT	AA	CC	AA	CC	CC	AA	TT	GG	CC	CC	TT	AA	GG	GG	AA	AA	GG	TT	CC	AA	TT	TT	AA	AG	CC	CC	AC	TT	AA	AA	AA	CC	CC
‘Ralls Janet’ ×‘YM1’	genotype(7-23-31)	AA	TT	GG	CC	GG	TC	AA	TT	TT	GG	TT	TT	GG	CC	TT	AA	CT	AA	CC	CC	AA	TT	GG	CC	CC	TT	AA	GG	GG	AA	AA	GG	TT	CC	AA	TA	TT	AA	AA	CC	CC	AA	TT	AA	AA	AA	CC	CC
‘Ralls Janet’ ×‘YM1’	genotype(7-23-34)	AA	TT	GG	CC	GG	TT	AA	TT	TT	GG	TT	TT	GG	CC	TT	AT	CT	AA	CC	CC	AA	TT	GG	CC	CC	TT	AA	GG	GG	AA	AA	GG	TT	CC	AA	TA	TT	AA	AG	CC	CC	AA	TT	AA	AA	AA	CC	CC
‘Ralls Janet’ ×‘YM1’	genotype(7-23-38)	AA	TT	GG	CC	GG	TC	AA	TC	TT	GG	TT	TT	GG	CC	TT	AT	TT	AA	CC	CC	AA	TT	GG	CC	CC	TT	AA	GG	GG	AA	AA	GG	TT	CC	AA	TA	TT	AA	AG	CC	CC	AC	TT	AA	AA	AA	CC	CC
‘Ralls Janet’ ×‘YM1’	genotype(7-23-41)	AA	TT	GG	CC	GG	TC	AA	TT	TT	GG	TT	TT	GG	CC	TT	AA	CC	AA	CC	CC	AA	TT	GG	CC	CC	TT	AA	GG	GG	AA	AA	GG	TT	CC	AA	TA	TT	AA	AG	CC	CC	AA	TT	AA	AA	AA	CC	CC
‘Ralls Janet’ ×‘YM1’	genotype(7-23-42)	AA	TT	GG	CC	GG	TC	AA	TT	TT	GG	TT	TT	GG	CC	TT	AA	CC	AA	CC	CC	AA	TT	GG	CC	CC	TT	AA	GG	GG	AA	AA	GG	TT	CC	AA	TA	TT	AA	AG	CC	CC	AA	TT	AA	AA	AA	CC	CC
‘Ralls Janet’ ×‘YM1’	genotype(7-23-44)	AA	TT	GG	CC	GG	TT	AA	TT	TT	GG	TT	TT	GG	CC	TT	AT	TT	AA	CC	CC	AA	TT	GG	CC	CC	TT	AA	GG	GG	AA	AA	GG	TT	CC	AA	TT	TT	AA	AG	CC	CC	AC	TT	AA	AA	AA	CC	CC
‘Ralls Janet’ ×‘YM1’	genotype(7-23-45)	AA	TT	GG	CC	GG	TT	AA	TC	TT	GG	TT	TT	GG	CC	TT	AA	CT	AA	CC	CC	AA	TT	GG	CC	CC	TT	AA	GG	GG	AA	AA	GG	TT	CC	AA	TA	TT	AA	AG	CC	CC	AC	TT	AA	AA	AA	CC	CC
‘Ralls Janet’ ×‘YM1’	genotype(7-23-46)	AA	TT	GG	CC	GG	TT	AA	TT	TT	GG	TT	TT	GG	CC	TT	AA	TT	AA	CC	CC	AA	TT	GG	CC	CC	TT	AA	GG	GG	AA	AA	GG	TT	CC	AA	TA	TT	AA	GG	CC	CC	AC	TT	AA	AA	AA	CC	CC
‘Ralls Janet’ ×‘YM1’	genotype(7-23-47)	AA	TT	GG	CC	GG	TC	AA	TC	TT	GG	TT	TT	GG	CC	TT	AA	CC	AA	CC	CC	AA	TT	GG	CC	CC	TT	AA	GG	GG	AA	AA	GG	TT	CC	AA	TA	TT	AA	AG	CC	CC	AC	TT	AA	AA	AA	CC	CC
‘Ralls Janet’ ×‘YM1’	genotype(7-23-53)	AA	TT	GG	CC	GG	TC	AA	TT	TT	GG	TT	TT	GG	CC	TT	AA	CT	AA	CC	CC	AA	TT	GG	CC	CC	TT	AA	GG	GG	AA	AA	GG	TT	CC	AA	AA	TT	AA	AA	CC	CC	AA	TT	AA	AA	AA	CC	CC
‘Ralls Janet’ ×‘YM1’	genotype(7-23-56)	AA	TT	GG	CC	GG	TT	AA	TT	TT	GG	TT	TT	GG	CC	TT	AA	TT	AA	CC	CC	AA	TT	GG	CC	CC	TT	AA	GG	GG	AA	AA	GG	TT	CC	AA	TA	TT	AA	AG	CC	CC	AC	TT	AA	AA	AA	CC	CC
‘Ralls Janet’ ×‘YM1’	genotype(7-23-58)	AA	TT	GG	CC	GG	TC	AA	TC	TT	GG	TT	TT	GG	CC	TT	AT	CC	AA	CC	CC	AA	TT	GG	CC	CC	TT	AA	GG	GG	AA	AA	GG	TT	CC	AA	AA	TT	AA	AG	CC	CC	AA	TT	AA	AA	AA	CC	CC
‘Ralls Janet’ ×‘YM1’	genotype(7-23-60)	AA	TT	GG	CC	GG	TT	AA	TT	TT	GG	TT	TT	GG	CC	TT	AA	TT	AA	CC	CC	AA	TT	GG	CC	CC	TT	AA	GG	GG	AA	AA	GG	TT	CC	AA	TA	TT	AA	AG	CC	CC	AC	TT	AA	AA	AA	CC	CC
‘Ralls Janet’ ×‘YM1’	genotype(7-24-1)	AA	TT	GG	CC	GG	TC	AA	TC	TT	GG	TT	TT	GG	CC	TT	AA	CT	AA	CC	CC	AA	TT	GG	CC	CC	TT	AA	GG	GG	AA	AA	GG	TT	CC	AA	AA	TT	AA	AG	CC	CC	AC	TT	AA	AA	AA	CC	CC
‘Ralls Janet’ ×‘YM1’	genotype(7-24-11)	AA	TT	GG	CC	GG	TC	AA	TT	TT	GG	TT	TT	GG	CC	TT	AA	CT	AA	CC	CC	AA	TT	GG	CC	CC	TT	AA	GG	GG	AA	AA	GG	TT	CC	AA	TA	TT	AA	AA	CC	CC	AA	TT	AA	AA	AA	CC	CC
‘Ralls Janet’ ×‘YM1’	genotype(7-24-3)	AA	TT	GG	CC	GG	TC	AA	TT	TT	GG	TT	TT	GG	CC	TT	AT	TT	AA	CC	CC	AA	TT	GG	CC	CC	TT	AA	GG	GG	AA	AA	GG	TT	CC	AA	TA	TT	AA	AG	CC	CC	AC	TT	AA	AA	AA	CC	CC
‘Ralls Janet’ ×‘YM1’	genotype(7-24-4)	AA	TT	GG	CC	GG	TC	AA	TC	TT	GG	TT	TT	GG	CC	TT	AT	CC	AA	CC	CC	AA	TT	GG	CC	CC	TT	AA	GG	GG	AA	AA	GG	TT	CC	AA	AA	TT	AA	GG	CC	CC	AC	TT	AA	AA	AA	CC	CC
‘Ralls Janet’ ×‘YM1’	genotype(7-24-5)	AA	TT	GG	CC	GG	TC	AA	TC	TT	GG	TT	TT	GG	CC	TT	AT	CC	AA	CC	CC	AA	TT	GG	CC	CC	TT	AA	GG	GG	AA	AA	GG	TT	CC	AA	AA	TT	AA	GG	CC	CC	AC	TT	AA	AA	AA	CC	CC
‘Ralls Janet’ ×‘YM1’	genotype(7-24-7)	AA	TT	GG	CC	GG	TT	AA	TT	TT	GG	TT	TT	GG	CC	TT	AA	CT	AA	CC	CC	AA	TT	GG	CC	CC	TT	AA	GG	GG	AA	AA	GG	TT	CC	AA	TA	TT	AA	AG	CC	CC	AC	TT	AA	AA	AA	CC	CC
‘Ralls Janet’ ×‘YM1’	genotype(7-24-8)	AA	TT	GG	CC	GG	TT	AA	TT	TT	GG	TT	TT	GG	CC	TT	AA	CT	AA	CC	CC	AA	TT	GG	CC	CC	TT	AA	GG	GG	AA	AA	GG	TT	CC	AA	TA	TT	AA	AA	CC	CC	AA	TT	AA	AA	AA	CC	CC
‘Ralls Janet’ ×‘YM1’	genotype(7-24-13)	AA	TT	GG	CC	GG	TT	AA	TC	TT	GG	TT	TT	GG	CC	TT	AA	CC	AA	CC	CC	AA	TT	GG	CC	CC	TT	AA	GG	GG	AA	AA	GG	TT	CC	AA	TT	TT	AA	AA	CC	CC	AA	TT	AA	AA	AA	CC	CC
‘Ralls Janet’ ×‘YM1’	genotype(7-24-14)	AA	TT	GG	CC	GG	TC	AA	TT	TT	GG	TT	TT	GG	CC	TT	AA	CT	AA	CC	CC	AA	TT	GG	CC	CC	TT	AA	GG	GG	AA	AA	GG	TT	CC	AA	AA	TT	AA	GG	CC	CC	AC	TT	AA	AA	AA	CC	CC
‘Ralls Janet’ ×‘YM1’	genotype(7-24-17)	AA	TT	GG	CC	GG	TC	AA	TT	TT	GG	TT	TT	GG	CC	TT	AA	TT	AA	CC	CC	AA	TT	GG	CC	CC	TT	AA	GG	GG	AA	AA	GG	TT	CC	AA	AA	TT	AA	AA	CC	CC	AA	TT	AA	AA	AA	CC	CC
‘Ralls Janet’ ×‘YM1’	genotype(7-24-18)	AA	TT	GG	CC	GG	TT	AA	TC	TT	GG	TT	TT	GG	CC	TT	AT	CC	AA	CC	CC	AA	TT	GG	CC	CC	TT	AA	GG	GG	AA	AA	GG	TT	CC	AA	TA	TT	AA	AG	CC	CC	AC	TT	AA	AA	AA	CC	CC
‘Ralls Janet’ ×‘YM1’	genotype(7-24-22)	AA	TT	GG	CC	GG	TT	AA	TC	TT	GG	TT	TT	GG	CC	TT	AT	CT	AA	CC	CC	AA	TT	GG	CC	CC	TT	AA	GG	GG	AA	AA	GG	TT	CC	AA	TA	TT	AA	AA	CC	CC	AA	TT	AA	AA	AA	CC	CC
‘Ralls Janet’ ×‘YM1’	genotype(7-24-24)	AA	TT	GG	CC	GG	TT	AA	TT	TT	GG	TT	TT	GG	CC	TT	AA	CT	AA	CC	CC	AA	TT	GG	CC	CC	TT	AA	GG	GG	AA	AA	GG	TT	CC	AA	AA	TT	AA	AG	CC	CC	AA	TT	AA	AA	AA	CC	CC
‘Ralls Janet’ ×‘YM1’	genotype(7-24-27)	AA	TT	GG	CC	GG	TC	AA	TT	TT	GG	TT	TT	GG	CC	TT	AA	CC	AA	CC	CC	AA	TT	GG	CC	CC	TT	AA	GG	GG	AA	AA	GG	TT	CC	AA	TT	TT	AA	AG	CC	CC	AC	TT	AA	AA	AA	CC	CC
‘Ralls Janet’ ×‘YM1’	genotype(7-24-28)	AA	TT	GG	CC	GG	TC	AA	TT	TT	GG	TT	TT	GG	CC	TT	AA	CC	AA	CC	CC	AA	TT	GG	CC	CC	TT	AA	GG	GG	AA	AA	GG	TT	CC	AA	TT	TT	AA	AA	CC	CC	AA	TT	AA	AA	AA	CC	CC
‘Ralls Janet’ ×‘YM1’	genotype(7-24-40)	AA	TT	GG	CC	GG	TT	AA	TC	TT	GG	TT	TT	GG	CC	TT	AA	TT	AA	CC	CC	AA	TT	GG	CC	CC	TT	AA	GG	GG	AA	AA	GG	TT	CC	AA	TT	TT	AA	AG	CC	CC	AC	TT	AA	AA	AA	CC	CC
‘Ralls Janet’ ×‘YM1’	genotype(7-24-33)	AA	TT	GG	CC	GG	TT	AA	TC	TT	GG	TT	TT	GG	CC	TT	AA	CC	AA	CC	CC	AA	TT	GG	CC	CC	TT	AA	GG	GG	AA	AA	GG	TT	CC	AA	TA	TT	AA	GG	CC	CC	AA	TT	AA	AA	AA	CC	CC
‘Ralls Janet’ ×‘YM1’	genotype(7-24-35)	AA	TT	GG	CC	GG	TC	AA	TT	TT	GG	TT	TT	GG	CC	TT	AA	TT	AA	CC	CC	AA	TT	GG	CC	CC	TT	AA	GG	GG	AA	AA	GG	TT	CC	AA	TT	TT	AA	AA	CC	CC	AA	TT	AA	AA	AA	CC	CC
‘Ralls Janet’ ×‘YM1’	genotype(7-24-37)	AA	TT	GG	CC	GG	TT	AA	TT	TT	GG	TT	TT	GG	CC	TT	AA	CT	AA	CC	CC	AA	TT	GG	CC	CC	TT	AA	GG	GG	AA	AA	GG	TT	CC	AA	TA	TT	AA	AG	CC	CC	AC	TT	AA	AA	AA	CC	CC
‘Ralls Janet’ ×‘YM1’	genotype(7-24-39)	AA	TT	GG	CC	GG	TT	AA	TC	TT	GG	TT	TT	GG	CC	TT	AT	TT	AA	CC	CC	AA	TT	GG	CC	CC	TT	AA	GG	GG	AA	AA	GG	TT	CC	AA	TA	TT	AA	AG	CC	CC	AC	TT	AA	AA	AA	CC	CC
‘Ralls Janet’ ×‘YM1’	genotype(7-24-41)	AA	TT	GG	CC	GG	TT	AA	TT	TC	GG	TT	TA	GG	CC	TT	AA	CT	AA	CC	CC	AA	TT	GG	CC	CC	TT	AA	GG	GG	AA	AA	GG	TT	CC	AA	TA	TT	AA	AA	CC	CC	AA	TT	AA	AA	AA	CC	CC
‘Ralls Janet’ ×‘YM1’	genotype(7-24-42)	AA	TT	GG	CC	GG	TT	AA	TT	TT	GG	TT	TT	GG	CC	TT	AA	CC	AA	CC	CC	AA	TT	GG	CC	CC	TT	AA	GG	GG	AA	AA	GG	TT	CC	AA	TA	TT	AA	AG	CC	CC	AA	TT	AA	AA	AA	CC	CC
‘Ralls Janet’ ×‘YM1’	genotype(7-24-45)	AA	TT	GG	CC	GG	TC	AA	TT	TT	GG	TT	TT	GG	CC	TT	AT	TT	AA	CC	CC	AA	TT	GG	CC	CC	TT	AA	GG	GG	AA	AA	GG	TT	CC	AA	TA	TT	AA	AA	CC	CC	AA	TT	AA	AA	AA	CC	CC
‘Ralls Janet’ ×‘YM1’	genotype(7-24-47)	AA	TT	GG	CC	GG	TT	AA	TC	TT	GG	TT	TT	GG	CC	TT	AA	CT	AA	CC	CC	AA	TT	GG	CC	CC	TT	AA	GG	GG	AA	AA	GG	TT	CC	AA	TA	TT	AA	AG	CC	CC	AA	TT	AA	AA	AA	CC	CC
‘Ralls Janet’ ×‘YM1’	genotype(7-24-49)	AA	TT	GG	CC	GG	TT	AA	TC	TT	GG	TT	TT	GG	CC	TT	AT	TT	AA	CC	CC	AA	TT	GG	CC	CC	TT	AA	GG	GG	AA	AA	GG	TT	CC	AA	AA	TT	AA	AG	CC	CC	AC	TT	AA	AA	AA	CC	CC
‘Ralls Janet’ ×‘YM1’	genotype(7-24-51)	AA	TT	GG	CC	GG	TC	AA	TC	TT	GG	TT	TT	GG	CC	TT	AA	CT	AA	CC	CC	AA	TT	GG	CC	CC	TT	AA	GG	GG	AA	AA	GG	TT	CC	AA	TA	TT	AA	AG	CC	CC	AC	TT	AA	AA	AA	CC	CC
‘Ralls Janet’ ×‘YM1’	genotype(7-24-54)	AA	TT	GG	CC	GG	TT	AA	TT	TT	GG	TT	TT	GG	CC	TT	AA	CC	AA	CC	CC	AA	TT	GG	CC	CC	TT	AA	GG	GG	AA	AA	GG	TT	CC	AA	TT	TT	AA	AA	CC	CC	AA	TT	AA	AA	AA	CC	CC
‘Ralls Janet’ ×‘YM1’	genotype(7-24-57)	AA	TT	GG	CC	GG	TT	AA	TT	TT	GG	TT	TT	GG	CC	TT	AA	CT	AA	CC	CC	AA	TT	GG	CC	CC	TT	AA	GG	GG	AA	AA	GG	TT	CC	AA	AA	TT	AA	AA	CC	CC	AA	TT	AA	AA	AA	CC	CC
‘Ralls Janet’ ×‘YM1’	genotype(7-24-60)	AA	TT	GG	CC	GG	TC	AA	TT	TT	GG	TT	TT	GG	CC	TT	AA	CC	AA	CC	CC	AA	TT	GG	CC	CC	TT	AA	GG	GG	AA	AA	GG	TT	CC	AA	TA	TT	AA	AA	CC	CC	AC	TT	AA	AA	AA	CC	CC
‘Ralls Janet’ ×‘YM1’	genotype(7-24-63)	AA	TT	GG	CC	GG	TT	AA	TC	TT	GG	TT	TT	GG	CC	TT	AT	CT	AA	CC	CC	AA	TT	GG	CC	CC	TT	AA	GG	GG	AA	AA	GG	TT	CC	AA	AA	TT	AA	AG	CC	CC	AA	TT	AA	AA	AA	CC	CC
‘Ralls Janet’ ×‘YM1’	genotype(7-24-64)	AA	TT	GG	CC	GG	TT	AA	TC	TC	GG	TT	TA	GG	CC	TT	AA	CT	AA	CC	CC	AA	TT	GG	CC	CC	TT	AA	GG	GG	AA	AA	GG	TT	CC	AA	TT	TT	AA	AG	CC	CC	AA	TT	AA	AA	AA	CC	CC
‘Ralls Janet’ ×‘YM1’	genotype(7-24-66)	AA	TT	GG	CC	GG	TT	AA	TC	TT	GG	TT	TT	GG	CC	TT	AT	CT	AA	CC	CC	AA	TT	GG	CC	CC	TT	AA	GG	GG	AA	AA	GG	TT	CC	AA	TT	TT	AA	AG	CC	CC	AA	TT	AA	AA	AA	CC	CC
‘Ralls Janet’ ×‘YM1’	genotype(7-25-5)	AA	TT	GG	CC	GG	TC	AA	TT	TT	GG	TT	TT	GG	CC	TT	AA	CT	AA	CC	CC	AA	TT	GG	CC	CC	TT	AA	GG	GG	AA	AA	GG	TT	CC	AA	TA	TT	AA	GG	CC	CC	AC	TT	AA	AA	AA	CC	CC
‘Ralls Janet’ ×‘YM1’	genotype(7-25-6)	AA	TT	GG	CC	GG	TC	AA	TC	TT	GG	TT	TT	GG	CC	TT	AT	TT	AA	CC	CC	AA	TT	GG	CC	CC	TT	AA	GG	GG	AA	AA	GG	TT	CC	AA	TT	TT	AA	AG	CC	CC	AA	TT	AA	AA	AA	CC	CC
‘Ralls Janet’ ×‘YM1’	genotype(7-25-7)	AA	TT	GG	CC	GG	TC	AA	TC	TT	GG	TT	TT	GG	CC	TT	AT	TT	AA	CC	CC	AA	TT	GG	CC	CC	TT	AA	GG	GG	AA	AA	GG	TT	CC	AA	AA	TT	AA	AG	CC	CC	AA	TT	AA	AA	AA	CC	CC
‘Ralls Janet’ ×‘YM1’	genotype(7-25-9)	AA	TT	GG	CC	GG	TT	AA	TT	TT	GG	TT	TT	GG	CC	TT	AT	CC	AA	CC	CC	AA	TT	GG	CC	CC	TT	AA	GG	GG	AA	AA	GG	TT	CC	AA	TT	TT	AA	AG	CC	CC	AC	TT	AA	AA	AA	CC	CC
‘Ralls Janet’ ×‘YM1’	genotype(7-25-10)	AA	TT	GG	CC	GG	TC	AA	TT	TT	GG	TT	TT	GG	CC	TT	AT	CT	AA	CC	CC	AA	TT	GG	CC	CC	TT	AA	GG	GG	AA	AA	GG	TT	CC	AA	AA	TT	AA	AG	CC	CC	AA	TT	AA	AA	AA	CC	CC
‘Ralls Janet’ ×‘YM1’	genotype(7-25-12)	AA	TT	GG	CC	GG	TT	AA	TC	TT	GG	TT	TT	GG	CC	TT	AT	CT	AA	CC	CC	AA	TT	GG	CC	CC	TT	AA	GG	GG	AA	AA	GG	TT	CC	AA	AA	TT	AA	AG	CC	CC	AA	TT	AA	AA	AA	CC	CC
‘Ralls Janet’ ×‘YM1’	genotype(7-25-14)	AA	TT	GG	CC	GG	TT	AA	TC	TT	GG	TT	TT	GG	CC	TT	AA	CC	AA	CC	CC	AA	TT	GG	CC	CC	TT	AA	GG	GG	AA	AA	GG	TT	CC	AA	TA	TT	AA	AG	CC	CC	AA	TT	AA	AA	AA	CC	CC
‘Ralls Janet’ ×‘YM1’	genotype(7-25-16)	AA	TT	GG	CC	GG	TT	AA	TC	TT	GG	TT	TT	GG	CC	TT	AT	TT	AA	CC	CC	AA	TT	GG	CC	CC	TT	AA	GG	GG	AA	AA	GG	TT	CC	AA	TT	TT	AA	AG	CC	CC	AA	TT	AA	AA	AA	CC	CC
‘Ralls Janet’ ×‘YM1’	genotype(7-25-19)	AA	TT	GG	CC	GG	TT	AA	TT	TT	GG	TT	TT	GG	CC	TT	AT	CC	AA	CC	CC	AA	TT	GG	CC	CC	TT	AA	GG	GG	AA	AA	GG	TT	CC	AA	TT	TT	AA	AG	CC	CC	AC	TT	AA	AA	AA	CC	CC
‘Ralls Janet’ ×‘YM1’	genotype(7-25-20)	AA	TT	GG	CC	GG	TC	AA	TC	TT	GG	TT	TT	GG	CC	TT	AT	CT	AA	CC	CC	AA	TT	GG	CC	CC	TT	AA	GG	GG	AA	AA	GG	TT	CC	AA	AA	TT	AA	AG	CC	CC	AC	TT	AA	AA	AA	CC	CC
‘Ralls Janet’ ×‘YM1’	genotype(7-25-22)	AA	TT	GG	CC	GG	TT	AA	TC	TT	GG	TT	TT	GG	CC	TT	AT	CC	AA	CC	CC	AA	TT	GG	CC	CC	TT	AA	GG	GG	AA	AA	GG	TT	CC	AA	TA	TT	AA	AG	CC	CC	AC	TT	AA	AA	AA	CC	CC
‘Ralls Janet’ ×‘YM1’	genotype(7-25-23)	AA	TT	GG	CC	GG	TT	AA	TT	TT	GG	TT	TT	GG	CC	TT	AT	TT	AA	CC	CC	AA	TT	GG	CC	CC	TT	AA	GG	GG	AA	AA	GG	TT	CC	AA	TA	TT	AA	AG	CC	CC	AC	TT	AA	AA	AA	CC	CC
‘Ralls Janet’ ×‘YM1’	genotype(7-25-24)	AA	TT	GG	CC	GG	TT	AA	TT	TT	GG	TT	TT	GG	CC	TT	AA	CC	AA	CC	CC	AA	TT	GG	CC	CC	TT	AA	GG	GG	GA	AA	GG	TT	CC	AA	TA	TT	AA	AG	CC	CC	AA	TT	AA	AA	AA	CC	CC
‘Ralls Janet’ ×‘YM1’	genotype(7-25-25)	AA	TT	GG	CC	GG	TT	AA	TC	TT	GG	TT	TT	GG	CC	TT	AT	CT	AA	CC	CC	AA	TT	GG	CC	CC	TT	AA	GG	GG	AA	AA	GG	TT	CC	AA	TA	TT	AA	AA	CC	CC	AA	TT	AA	AA	AA	CC	CC
‘Ralls Janet’ ×‘YM1’	genotype(7-25-26)	AA	TT	GG	CC	GG	TT	AA	TC	TT	GG	TT	TT	GG	CC	TG	AT	TT	AA	CC	CC	AA	TT	GG	CC	CC	TT	AA	GG	GG	AA	AA	GG	TT	CC	AA	TT	TT	AA	AA	CC	CT	AC	TT	AA	AA	AA	CC	CC
‘Ralls Janet’ ×‘YM1’	genotype(7-25-28)	AA	TT	GG	CC	GG	TT	AA	TT	TT	GG	TT	TT	GG	CC	TT	AA	CC	AA	CC	CC	AA	TT	GG	CC	CC	TT	AA	GG	GG	AA	AA	GG	TT	CC	AA	TA	TT	AA	AA	CC	CC	AA	TT	AA	AA	AA	CC	CC
‘Ralls Janet’ ×‘YM1’	genotype(7-25-32)	AA	TT	GG	CC	GG	TT	AA	TT	TT	GG	TT	TT	GG	CC	TT	AT	CT	AA	CC	CC	AA	TT	GG	CC	CC	TT	AA	GG	GG	AA	AA	GG	TT	CC	AA	TA	TT	AA	GG	CC	CC	AC	TT	AA	AA	AA	CC	CC
‘Ralls Janet’ ×‘YM1’	genotype(7-25-33)	AA	TT	GG	CC	GG	TC	AA	TC	TT	GG	TT	TT	GG	CC	TT	AT	CT	AA	CC	CC	AA	TT	GG	CC	CC	TT	AA	GG	GG	AA	AA	GG	TT	CC	AA	AA	TT	AA	AA	CC	CC	AA	TT	AA	AA	AA	CC	CC
‘Ralls Janet’ ×‘YM1’	genotype(7-25-35)	AA	TT	GG	CC	GG	TC	AA	TT	TT	GG	TT	TT	GG	CC	TT	AT	CT	AA	CC	CC	AA	TT	GG	CC	CC	TT	AA	GG	GG	AA	AA	GG	TT	CC	AA	TT	TT	AA	GG	CC	CC	AC	TT	AA	AA	AA	CC	CC
[truncated: 22 more columns]

## Sheet: ‘YM1’ ×‘Honeycrisp’
Population	ID	XDY127	XDY157	XDY160	XDY346	ddy6	dyy88	FDY190	HB123	newdy292	SZ10554	SZ10597	SZ11309	SZ11912	SZ12448	SZ12710	SZ1348	SZ1413	SZ4976	SZ2020	SZ5112	SZ9195	SZ2250	SZ2270	SZ2365	SZ2614	SZ2733	SZ2805	SZ2888	SZ2987	SZ1609	SZ273	SZ6268	SZ3067	SZ5253	SZ3158	SZ3450	SZ3790	SZ4161	SZ4250	SZ4378	SZ4457	SZ4595	SZ4849	SZ5388	SZ5464	SZ5769	SZ5929	SZ6076
	chrom	Chr15	Chr15	Chr15	Chr16	Chr02	Chr15	Chr16	Chr11	Chr16	Chr15	Chr15	Chr16	Chr16	Chr02	Chr12	Chr11	Chr13	Chr13	Chr13	Chr13	Chr13	Chr13	Chr13	Chr13	Chr14	Chr14	Chr14	Chr14	Chr14	Chr15	Chr15	Chr15	Chr14	Chr14	Chr16	Chr16	Chr02	Chr02	Chr12	Chr12	Chr12	Chr12	Chr12	Chr15	Chr15	Chr15	Chr15	Chr15
	position	18810707	24269269	26425887	6334724	16060933	6832683	3552434	3176361	6398049	40559644	44293907	574182	13933577	23876017	17104265	20016627	2101864	3350768	4926176	6066422	6537121	8952017	11870499	13933420	10291436	12985267	20448307	23187202	25545532	13283951	37109478	38111629	27345446	30020927	9187936	3299638	20662023	27622440	7775358	10871681	12264258	15224557	23710003	18184482	22313813	27186324	31402325	33640614
	ref	A	T	G	C	G	T	A	T	T	G	T	T	G	C	T	A	C	A	C	C	A	T	G	C	C	T	A	G	G	G	A	G	T	C	A	T	T	A	A	C	C	A	T	A	A	A	C	C
‘YM1’ ×‘Honeycrisp’	genotype(7-29-16)	AA	TT	GG	CC	GG	TT	AA	TC	TC	GG	TT	TA	GG	CC	TT	AT	TT	AA	CC	CC	AA	TT	GG	CC	CC	TT	AA	GG	GG	AA	AA	GG	TT	CC	AA	TA	TT	AA	AG	CC	CC	AC	TT	AA	AA	AA	CC	CC
‘YM1’ ×‘Honeycrisp’	genotype(7-29-18)	AA	TT	GG	CC	GG	TT	AA	TC	TT	GG	TT	TA	GG	CC	TT	AT	CT	AA	CC	CC	AA	TT	GG	CC	CC	TT	AA	GG	GG	AA	AA	GG	TT	CC	AA	TT	TT	AA	AA	CC	CC	AA	TT	AA	AA	AA	CC	CC
‘YM1’ ×‘Honeycrisp’	genotype(7-29-24)	AA	TT	GG	CC	GG	TT	AA	TC	TT	GG	TT	TT	GG	CC	TT	AA	CT	AA	CC	CC	AA	TT	GG	CC	CC	TT	AA	GG	GG	AA	AA	GG	TT	CC	AA	AA	TT	AA	AG	CC	CC	AC	TT	AA	AA	AA	CC	CC
‘YM1’ ×‘Honeycrisp’	genotype(7-29-25)	AA	TT	GG	CC	GG	TT	AA	TT	TC	GG	TT	TA	GG	CC	TT	AA	CT	AA	CC	CC	AA	TT	GG	CC	CC	TT	AA	GG	GG	AA	AA	GG	TT	CC	AA	TA	TT	AA	AG	CC	CC	AC	TT	AA	AA	AA	CC	CC
‘YM1’ ×‘Honeycrisp’	genotype(7-29-27)	AA	TT	GG	CC	GG	TT	AA	CC	TT	GG	TT	TT	GG	CC	TT	AT	TT	AA	CC	CC	AA	TT	GG	CC	CC	TT	AA	GG	GG	AA	AA	GG	TT	CC	AA	TA	TT	AA	AG	CC	CC	AC	TT	AA	AA	AA	CC	CC
‘YM1’ ×‘Honeycrisp’	genotype(7-29-29)	AA	TT	GG	CC	GG	TT	AA	TT	TT	GG	TT	TT	GG	CC	TT	AA	CC	AA	CC	CC	AA	TT	GG	CC	CC	TT	AA	GG	GG	AA	AA	GG	TT	CC	AA	AA	TT	AA	AG	CC	CC	AC	TT	AA	AA	AA	CC	CC
‘YM1’ ×‘Honeycrisp’	genotype(7-29-31)	AA	TT	GG	CC	GG	TT	AA	TC	TC	GG	TT	TA	GG	CC	TT	AT	CT	AA	CC	CC	AA	TT	GG	CC	CC	TT	AA	GG	GG	AA	AA	GG	TT	CC	AA	TA	TT	AA	AG	CC	CC	AC	TT	AA	AA	AA	CC	CC
‘YM1’ ×‘Honeycrisp’	genotype(7-29-32)	AA	TT	GG	CC	GG	TT	AA	CC	TC	GG	TT	TA	GG	CC	TT	AT	CC	AA	CC	CC	AA	TT	GG	CC	CC	TT	AA	GG	GG	AA	AA	GG	TT	CC	AA	TT	TT	AA	AA	CC	CC	AA	TT	AA	AA	AA	CC	CC
‘YM1’ ×‘Honeycrisp’	genotype(7-29-35)	AA	TT	GG	CC	GG	TT	AA	CC	TC	GG	TT	TA	GG	CC	TT	AA	CT	AA	CC	CC	AA	TT	GG	CC	CC	TT	AA	GG	GG	AA	AA	GG	TT	CC	AA	TT	TT	AA	AG	CC	CC	AC	TT	AA	AA	AA	CC	CC
‘YM1’ ×‘Honeycrisp’	genotype(7-29-38)	AA	TT	GG	CC	GG	TT	AA	TT	TT	GG	TT	TT	GG	CC	TT	AA	CC	AA	CC	CC	AA	TT	GG	CC	CC	TT	AA	GG	GG	AA	AA	GG	TT	CC	AA	TA	TT	AA	AG	CC	CC	AC	TT	AA	AA	AA	CC	CC
‘YM1’ ×‘Honeycrisp’	genotype(7-29-40)	AA	TT	GG	CC	GG	TT	AA	TC	TT	GG	TT	TT	GG	CC	TT	AA	CT	AA	CC	CC	AA	TT	GG	CC	CC	TT	AA	GG	GG	AA	AA	GG	TT	CC	AA	AA	TT	AA	AA	CC	CC	AA	TT	AA	AA	AA	CC	CC
‘YM1’ ×‘Honeycrisp’	genotype(7-29-42)	AA	TT	GG	CC	GG	TT	AA	TC	TT	GG	TT	TT	GG	CC	TT	AT	CT	AA	CC	CC	AA	TT	GG	CC	CC	TT	AA	GG	GG	AA	AA	GG	TT	CC	AA	AA	TT	AA	AA	CC	CC	AC	TT	AA	AA	AA	CC	CC
‘YM1’ ×‘Honeycrisp’	genotype(7-29-44)	AA	TT	GG	CC	GG	TT	AA	TC	TT	GG	TT	TT	GG	CC	TT	AT	CT	AA	CC	CC	AA	TT	GG	CC	CC	TT	AA	GG	GG	AA	AA	GG	TT	CC	AA	TA	TT	AA	AG	CC	CC	AC	TT	AA	AA	AA	CC	CC
‘YM1’ ×‘Honeycrisp’	genotype(7-29-48)	AA	TT	GG	CC	GG	TT	AA	CC	TC	GG	TT	TA	GG	CC	TT	AT	CT	AA	CC	CC	AA	TT	GG	CC	CC	TT	AA	GG	GG	AA	AA	GG	TT	CC	AA	TT	TT	AA	AA	CC	CC	AA	TT	AA	AA	AA	CC	CC
‘YM1’ ×‘Honeycrisp’	genotype(7-29-51)	AA	TT	GG	CC	GG	TT	AA	CC	TT	GG	TT	TT	GG	CC	TT	AT	TT	AA	CC	CC	AA	TT	GG	CC	CC	TT	AA	GG	GG	AA	AA	GG	TT	CC	AA	TA	TT	AA	AG	CC	CC	AC	TT	AA	AA	AA	CC	CC
‘YM1’ ×‘Honeycrisp’	genotype(7-29-53)	AA	TT	GG	CC	GG	TT	AA	TC	TC	GG	TT	TA	GG	CC	TT	AA	CC	AA	CC	CC	AA	TT	GG	CC	CC	TT	AA	GG	GG	AA	AA	GG	TT	CC	AA	TA	TT	AA	AG	CC	CC	AC	TT	AA	AA	AA	CC	CC
‘YM1’ ×‘Honeycrisp’	genotype(7-29-54)	AA	TT	GG	CC	GG	TT	AA	TC	TC	GG	TT	TA	GG	CC	TT	AA	CT	AA	CC	CC	AA	TT	GG	CC	CC	TT	AA	GG	GG	AA	AA	GG	TT	CC	AA	TT	TT	AA	AG	CC	CC	AC	TT	AA	AA	AA	CC	CC
‘YM1’ ×‘Honeycrisp’	genotype(7-29-58)	AA	TT	GG	CC	GG	TT	AA	TC	TT	GG	TT	TT	GG	CC	TT	AT	TT	AA	CC	CC	AA	TT	GG	CC	CC	TT	AA	GG	GG	AA	AA	GG	TT	CC	AA	AA	TT	AA	AG	CC	CC	AC	TT	AA	AA	AA	CC	CC
‘YM1’ ×‘Honeycrisp’	genotype(7-29-62)	AA	TT	GG	CC	GG	TT	AA	TC	TC	GG	TT	TT	GG	CC	TT	AA	TT	AA	CC	CC	AA	TT	GG	CC	CC	TT	AA	GG	GG	AA	AA	GG	TT	CC	AA	TT	TT	AA	AA	CC	CC	AA	TT	AA	AA	AA	CC	CC
‘YM1’ ×‘Honeycrisp’	genotype(7-29-63)	AA	TT	GG	CC	GG	TT	AA	TC	TC	GG	TT	TA	GG	CC	TT	AA	TT	AA	CC	CC	AA	TT	GG	CC	CC	TT	AA	GG	GG	AA	AA	GG	TT	CC	AA	TA	TT	AA	AA	CC	CC	AA	TT	AA	AA	AA	CC	CC
‘YM1’ ×‘Honeycrisp’	genotype(7-30-13)	AA	TT	GG	CC	GG	TT	AA	TT	TT	GG	TT	TT	GG	CC	TT	AA	CC	AA	CC	CC	AA	TT	GG	CC	CC	TT	AA	GG	GG	AA	AA	GG	TT	CC	AA	TT	TT	AA	AA	CC	CC	AA	TT	AA	AA	AA	CC	CC
‘YM1’ ×‘Honeycrisp’	genotype(7-30-15)	AA	TT	GG	CC	GG	TT	AA	TC	TT	GG	TT	TT	GG	CC	TT	AA	CT	AA	CC	CC	AA	TT	GG	CC	CC	TT	AA	GG	GG	AA	AA	GG	TT	CC	AA	AA	TT	AA	AG	CC	CC	AC	TT	AA	AA	AA	CC	CC
‘YM1’ ×‘Honeycrisp’	genotype(7-30-16)	AA	TT	GG	CC	GG	TT	AA	TT	TT	GG	TT	TT	GG	CC	TT	AA	CC	AA	CC	CC	AA	TT	GG	CC	CC	TT	AA	GG	GG	AA	AA	GG	TT	CC	AA	AA	TT	AA	AA	CC	CC	AA	TT	AA	AA	AA	CC	CC
‘YM1’ ×‘Honeycrisp’	genotype(7-30-18)	AA	TT	GG	CC	GG	TT	AA	TC	TC	GG	TT	TA	GG	CC	TT	AA	TT	AA	CC	CC	AA	TT	GG	CC	CC	TT	AA	GG	GG	AA	AA	GG	TT	CC	AA	TT	TT	AA	AA	CC	CC	AA	TT	AA	AA	AA	CC	CC
‘YM1’ ×‘Honeycrisp’	genotype(7-30-25)	AA	TT	GG	CC	GG	TT	AA	TT	TC	GG	TT	TA	GG	CC	TT	AT	CT	AA	CC	CC	AA	TT	GG	CC	CC	TT	AA	GG	GG	AA	AA	GG	TT	CC	AA	TA	TT	AA	AA	CC	CC	AA	TT	AA	AA	AA	CC	CC
‘YM1’ ×‘Honeycrisp’	genotype(7-30-28)	AA	TT	GG	CC	GG	TT	AA	CC	TT	GG	TT	TA	GG	CC	TT	AT	CT	AA	CC	CC	AA	TT	GG	CC	CC	TT	AA	GG	GG	AA	AA	GG	TT	CC	AA	TA	TT	AA	AG	CC	CC	AC	TT	AA	AA	AA	CC	CC
‘YM1’ ×‘Honeycrisp’	genotype(7-30-31)	AA	TT	GG	CC	GG	TT	AA	TT	TC	GG	TT	TA	GG	CC	TT	AT	TT	AA	CC	CC	AA	TT	GG	CC	CC	TT	AA	GG	GG	AA	AA	GG	TT	CC	AA	TT	TT	AA	AG	CC	CC	AC	TT	AA	AA	AA	CC	CC
‘YM1’ ×‘Honeycrisp’	genotype(7-30-33)	AA	TT	GG	CC	GG	TT	AA	TC	TT	GG	TT	TT	GG	CC	TT	AT	TT	AA	CC	CC	AA	TT	GG	CC	CC	TT	AA	GG	GG	AA	AA	GG	TT	CC	AA	AA	TT	AA	AG	CC	CC	AC	TT	AA	AA	AA	CC	CC
‘YM1’ ×‘Honeycrisp’	genotype(7-30-36)	AA	TT	GG	CC	GG	TT	AA	TC	TC	GG	TT	TA	GG	CC	TT	AT	TT	AA	CC	CC	AA	TT	GG	CC	CC	TT	AA	GG	GG	AA	AA	GG	TT	CC	AA	TT	TT	AA	AA	CC	CC	AA	TT	AA	AA	AA	CC	CC
‘YM1’ ×‘Honeycrisp’	genotype(7-30-37)	AA	TT	GG	CC	GG	TT	AA	TT	TC	GG	TT	TA	GG	CC	TT	AA	CC	AA	CC	CC	AA	TT	GG	CC	CC	TT	AA	GG	GG	AA	AA	GG	TT	CC	AA	TA	TT	AA	AA	CC	CC	AA	TT	AA	AA	AA	CC	CC
‘YM1’ ×‘Honeycrisp’	genotype(7-30-39)	AA	TT	GG	CC	GG	TT	AA	TC	TT	GG	TT	TT	GG	CC	TT	AA	CT	AA	CC	CC	AA	TT	GG	CC	CC	TT	AA	GG	GG	AA	AA	GG	TT	CC	AA	AA	TT	AA	AA	CC	CC	AA	TT	AA	AA	AA	CC	CC
‘YM1’ ×‘Honeycrisp’	genotype(7-30-40)	AA	TT	GG	CC	GG	TT	AA	TC	TT	GG	TT	TT	GG	CC	TT	AT	CT	AA	CC	CC	AA	TT	GG	CC	CC	TT	AA	GG	GG	AA	AA	GG	TT	CC	AA	TA	TT	AA	AA	CC	CC	AA	TT	AA	AA	AA	CC	CC
‘YM1’ ×‘Honeycrisp’	genotype(7-30-42)	AA	TT	GG	CC	GG	TT	AA	TT	TT	GG	TT	TT	GG	CC	TT	AA	CC	AA	CC	CC	AA	TT	GG	CC	CC	TT	AA	GG	GG	AA	AA	GG	TT	CC	AA	AA	TT	AA	AG	CC	CC	AC	TT	AA	AA	AA	CC	CC
‘YM1’ ×‘Honeycrisp’	genotype(7-30-44)	AA	TT	GG	CC	GG	TT	AA	TT	TT	GG	TT	TT	GG	CC	TT	AT	TT	AA	CC	CC	AA	TT	GG	CC	CC	TT	AA	GG	GG	AA	AA	GG	TT	CC	AA	TA	TT	AA	AG	CC	CC	AC	TT	AA	AA	AA	CC	CC
‘YM1’ ×‘Honeycrisp’	genotype(7-30-45)	AA	TT	GG	CC	GG	TT	AA	CC	TC	GG	TT	TA	GG	CC	TT	AT	CC	AA	CC	CC	AA	TT	GG	CC	CC	TT	AA	GG	GG	AA	AA	GG	TT	CC	AA	TA	TT	AA	AA	CC	CC	AA	TT	AA	AA	AA	CC	CC
‘YM1’ ×‘Honeycrisp’	genotype(7-30-52)	AA	TT	GG	CC	GG	TT	AA	TT	TC	GG	TT	TA	GG	CC	TT	AA	CT	AA	CC	CC	AA	TT	GG	CC	CC	TT	AA	GG	GG	AA	AA	GG	TT	CC	AA	TA	TT	AA	AA	CC	CC	AA	TT	AA	AA	AA	CC	CC
‘YM1’ ×‘Honeycrisp’	genotype(7-30-54)	AA	TT	GG	CC	GG	TT	AA	TC	TT	GG	TT	TT	GG	CC	TT	AA	TT	AA	CC	CC	AA	TT	GG	CC	CC	TT	AA	GG	GG	AA	AA	GG	TT	CC	AA	AA	TT	AA	AA	CC	CC	AC	TT	AA	AA	AA	CC	CC
‘YM1’ ×‘Honeycrisp’	genotype(7-30-55)	AA	TT	GG	CC	GG	TT	AA	TC	TT	GG	TT	TA	GG	CC	TT	AA	TT	AA	CC	CC	AA	TT	GG	CC	CC	TT	AA	GG	GG	AA	AA	GG	TT	CC	AA	TT	TT	AA	AA	CC	CC	AA	TT	AA	AA	AA	CC	CC
‘YM1’ ×‘Honeycrisp’	genotype(7-30-57)	AA	TT	GG	CC	GG	TT	AA	TC	TT	GG	TT	TT	GG	CC	TT	AT	CC	AA	CC	CC	AA	TT	GG	CC	CC	TT	AA	GG	GG	AA	AA	GG	TT	CC	AA	AA	TT	AA	AG	CC	CC	AC	TT	AA	AA	AA	CC	CC
‘YM1’ ×‘Honeycrisp’	genotype(7-30-59)	AA	TT	GG	CC	GG	TT	AA	TT	TT	GG	TT	TT	GG	CC	TT	AA	CT	AA	CC	CC	AA	TT	GG	CC	CC	TT	AA	GG	GG	AA	AA	GG	TT	CC	AA	TA	TT	AA	AA	CC	CC	AA	TT	AA	AA	AA	CC	CC
‘YM1’ ×‘Honeycrisp’	genotype(7-30-60)	AA	TT	GG	CC	GG	TT	AA	TC	TT	GG	TT	TT	GG	CC	TT	AA	CC	AA	CC	CC	AA	TT	GG	CC	CC	TT	AA	GG	GG	AA	AA	GG	TT	CC	AA	AA	TT	AA	AG	CC	CC	AC	TT	AA	AA	AA	CC	CC
‘YM1’ ×‘Honeycrisp’	genotype(7-30-62)	AA	TT	GG	CC	GG	TT	AA	TT	TT	GG	TT	TT	GG	CC	TT	AT	CT	AA	CC	CC	AA	TT	GG	CC	CC	TT	AA	GG	GG	AA	AA	GG	TT	CC	AA	AA	TT	AA	AG	CC	CC	AC	TT	AA	AA	AA	CC	CC
‘YM1’ ×‘Honeycrisp’	genotype(7-31-2)	AA	TT	GG	CC	GG	TT	AA	TC	TT	GG	TT	TT	GG	CC	TT	AA	CT	AA	CC	CC	AA	TT	GG	CC	CC	TT	AA	GG	GG	AA	AA	GG	TT	CC	AA	TA	TT	AA	AG	CC	CC	AC	TT	AA	AA	AA	CC	CC
‘YM1’ ×‘Honeycrisp’	genotype(7-31-4)	AA	TT	GG	CC	GG	TT	AA	TC	TT	GG	TT	TT	GG	CC	TT	AA	CT	AA	CC	CC	AA	TT	GG	CC	CC	TT	AA	GG	GG	AA	AA	GG	TT	CC	AA	TA	TT	AA	AG	CC	CC	AC	TT	AA	AA	AA	CC	CC
‘YM1’ ×‘Honeycrisp’	genotype(7-31-5)	AA	TT	GG	CC	GG	TT	AA	TC	TC	GG	TT	TA	GG	CC	TT	AT	TT	AA	CC	CC	AA	TT	GG	CC	CC	TT	AA	GG	GG	AA	AA	GG	TT	CC	AA	TT	TT	AA	AA	CC	CC	AA	TT	AA	AA	AA	CC	CC
‘YM1’ ×‘Honeycrisp’	genotype(7-31-13)	AA	TT	GG	CC	GG	TT	AA	TC	TT	GG	TT	TT	GG	CC	TT	AT	CT	AA	CC	CC	AA	TT	GG	CC	CC	TT	AA	GG	GG	AA	AA	GG	TT	CC	AA	AA	TT	AA	AG	CC	CC	AC	TT	AA	AA	AA	CC	CC
‘YM1’ ×‘Honeycrisp’	genotype(7-31-14)	AA	TT	GG	CC	GG	TT	AA	TT	TC	GG	TT	TA	GG	CC	TT	AA	CT	AA	CC	CC	AA	TT	GG	CC	CC	TT	AA	GG	GG	AA	AA	GG	TT	CC	AA	TT	TT	AA	AG	CC	CC	AC	TT	AA	AA	AA	CC	CC
‘YM1’ ×‘Honeycrisp’	genotype(7-31-15)	AA	TT	GG	CC	GG	TT	AA	TT	TT	GG	TT	TT	GG	CC	TT	AA	CC	AA	CC	CC	AA	TT	GG	CC	CC	TT	AA	GG	GG	AA	AA	GG	TT	CC	AA	AA	TT	AA	AG	CC	CC	AC	TT	AA	AA	AA	CC	CC
‘YM1’ ×‘Honeycrisp’	genotype(7-31-17)	AA	TT	GG	CC	GG	TT	AA	TC	TC	GG	TT	TA	GG	CC	TT	AT	TT	AA	CC	CC	AA	TT	GG	CC	CC	TT	AA	GG	GG	AA	AA	GG	TT	CC	AA	TT	TT	AA	AA	CC	CC	AA	TT	AA	AA	AA	CC	CC
‘YM1’ ×‘Honeycrisp’	genotype(7-31-18)	AA	TT	GG	CC	GG	TT	AA	TC	TT	GG	TT	TT	GG	CC	TT	AA	CT	AA	CC	CC	AA	TT	GG	CC	CC	TT	AA	GG	GG	AA	AA	GG	TT	CC	AA	TA	TT	AA	AA	CC	CC	AA	TT	AA	AA	AA	CC	CC
‘YM1’ ×‘Honeycrisp’	genotype(7-31-21)	AA	TT	GG	CC	GG	TT	AA	TC	TT	GG	TT	TT	GG	CC	TT	AA	CT	AA	CC	CC	AA	TT	GG	CC	CC	TT	AA	GG	GG	AA	AA	GG	TT	CC	AA	TA	TT	AA	AG	CC	CC	AC	TT	AA	AA	AA	CC	CC
‘YM1’ ×‘Honeycrisp’	genotype(7-31-27)	AA	TT	GG	CC	GG	TT	AA	TC	TC	GG	TT	TA	GG	CC	TT	AA	TT	AA	CC	CC	AA	TT	GG	CC	CC	TT	AA	GG	GG	AA	AA	GG	TT	CC	AA	TT	TT	AA	AA	CC	CC	AA	TT	AA	AA	AA	CC	CC
‘YM1’ ×‘Honeycrisp’	genotype(7-31-29)	AA	TT	GG	CC	GG	TT	AA	TT	TT	GG	TT	TT	GG	CC	TT	AT	CT	AA	CC	CC	AA	TT	GG	CC	CC	TT	AA	GG	GG	AA	AA	GG	TT	CC	AA	AA	TT	AA	AG	CC	CC	AC	TT	AA	AA	AA	CC	CC
‘YM1’ ×‘Honeycrisp’	genotype(7-31-32)	AA	TT	GG	CC	GG	TT	AA	TC	TC	GG	TT	TA	GG	CC	TT	AT	CT	AA	CC	CC	AA	TT	GG	CC	CC	TT	AA	GG	GG	AA	AA	GG	TT	CC	AA	TT	TT	AA	AA	CC	CC	AA	TT	AA	AA	AA	CC	CC
‘YM1’ ×‘Honeycrisp’	genotype(7-31-35)	AA	TT	GG	CC	GG	TT	AA	CC	TT	GG	TT	TT	GG	CC	TT	AA	CC	AA	CC	CC	AA	TT	GG	CC	CC	TT	AA	GG	GG	AA	AA	GG	TT	CC	AA	TA	TT	AA	AG	CC	CC	AC	TT	AA	AA	AA	CC	CC
‘YM1’ ×‘Honeycrisp’	genotype(7-31-36)	AA	TT	GG	CC	GG	TT	AA	TC	TT	GG	TT	TT	GG	CC	TT	AT	CT	AA	CC	CC	AA	TT	GG	CC	CC	TT	AA	GG	GG	AA	AA	GG	TT	CC	AA	TA	TT	AA	AA	CC	CC	AA	TT	AA	AA	AA	CC	CC
‘YM1’ ×‘Honeycrisp’	genotype(7-31-40)	AA	TT	GG	CC	GG	TT	AA	TC	TC	GG	TT	TA	GG	CC	TT	AT	CT	AA	CC	CC	AA	TT	GG	CC	CC	TT	AA	GG	GG	AA	AA	GG	TT	CC	AA	TT	TT	AA	AA	CC	CC	AA	TT	AA	AA	AA	CC	CC
‘YM1’ ×‘Honeycrisp’	genotype(7-31-44)	AA	TT	GG	CC	GG	TT	AA	TT	TT	GG	TT	TT	GG	CC	TT	AA	CC	AA	CC	CC	AA	TT	GG	CC	CC	TT	AA	GG	GG	AA	AA	GG	TT	CC	AA	TA	TT	AA	AA	CC	CC	AA	TT	AA	AA	AA	CC	CC
‘YM1’ ×‘Honeycrisp’	genotype(7-31-46)	AA	TT	GG	CC	GG	TT	AA	TC	TC	GG	TT	TA	GG	CC	TT	AA	CC	AA	CC	CC	AA	TT	GG	CC	CC	TT	AA	GG	GG	AA	AA	GG	TT	CC	AA	TT	TT	AA	AG	CC	CC	AC	TT	AA	AA	AA	CC	CC
‘YM1’ ×‘Honeycrisp’	genotype(7-31-47)	AA	TT	GG	CC	GG	TT	AA	TT	TT	GG	TT	TT	GG	CC	TT	AA	CC	AA	CC	CC	AA	TT	GG	CC	CC	TT	AA	GG	GG	AA	AA	GG	TT	CC	AA	TA	TT	AA	AA	CC	CC	AA	TT	AA	AA	AA	CC	CC
‘YM1’ ×‘Honeycrisp’	genotype(7-31-48)	AA	TT	GG	CC	GG	TT	AA	TC	TT	GG	TT	TT	GG	CC	TT	AA	CT	AA	CC	CC	AA	TT	GG	CC	CC	TT	AA	GG	GG	AA	AA	GG	TT	CC	AA	AA	TT	AA	AA	CC	CC	AA	TT	AA	AA	AA	CC	CC
‘YM1’ ×‘Honeycrisp’	genotype(7-31-52)	AA	TT	GG	CC	GG	TT	AA	TC	TC	GG	TT	TA	GG	CC	TT	AT	CT	AA	CC	CC	AA	TT	GG	CC	CC	TT	AA	GG	GG	AA	AA	GG	TT	CC	AA	TA	TT	AA	AA	CC	CC	AA	TT	AA	AA	AA	CC	CC
‘YM1’ ×‘Honeycrisp’	genotype(7-31-54)	AA	TT	GG	CC	GG	TT	AA	CC	TT	GG	TT	TT	GG	CC	TT	AA	CC	AA	CC	CC	AA	TT	GG	CC	CC	TT	AA	GG	GG	AA	AA	GG	TT	CC	AA	TA	TT	AA	AA	CC	CC	AA	TT	AA	AA	AA	CC	CC
‘YM1’ ×‘Honeycrisp’	genotype(7-31-55)	AA	TT	GG	CC	GG	TT	AA	CC	TC	GG	TT	TT	GG	CC	TT	AT	CT	AA	CC	CC	AA	TT	GG	CC	CC	TT	AA	GG	GG	AA	AA	GG	TT	CC	AA	TT	TT	AA	AG	CC	CC	AC	TT	AA	AA	AA	CC	CC
‘YM1’ ×‘Honeycrisp’	genotype(7-31-59)	AA	TT	GG	CC	GG	TT	AA	TC	TT	GG	TT	TT	GG	CC	TT	AT	CT	AA	CC	CC	AA	TT	GG	CC	CC	TT	AA	GG	GG	AA	AA	GG	TT	CC	AA	TA	TT	AA	AG	CC	CC	AC	TT	AA	AA	AA	CC	CC
‘YM1’ ×‘Honeycrisp’	genotype(7-31-64)	AA	TT	GG	CC	GG	TT	AA	CC	TT	GG	TT	TT	GG	CC	TT	AT	TT	AA	CC	CC	AA	TT	GG	CC	CC	TT	AA	GG	GG	AA	AA	GG	TT	CC	AA	AA	TT	AA	AA	CC	CC	AC	TT	AA	AA	AA	CC	CC
‘YM1’ ×‘Honeycrisp’	genotype(7-32-2)	AA	TT	GG	CC	GG	TT	AA	TT	TT	GG	TT	TT	GG	CC	TT	AA	CT	AA	CC	CC	AA	TT	GG	CC	CC	TT	AA	GG	GG	AA	AA	GG	TT	CC	AA	TA	TT	AA	AA	CC	CC	AC	TT	AA	AA	AA	CC	CC
‘YM1’ ×‘Honeycrisp’	genotype(7-32-3)	AA	TT	GG	CC	GG	TT	AA	TT	TT	GG	TT	TT	GG	CC	TT	AT	CT	AA	CC	CC	AA	TT	GG	CC	CC	TT	AA	GG	GG	AA	AA	GG	TT	CC	AA	AA	TT	AA	AA	CC	CC	AA	TT	AA	AA	AA	CC	CC
‘YM1’ ×‘Honeycrisp’	genotype(7-32-5)	AA	TT	GG	CC	GG	TT	AA	TC	TC	GG	TT	TA	GG	CC	TT	AT	TT	AA	CC	CC	AA	TT	GG	CC	CC	TT	AA	GG	GG	AA	AA	GG	TT	CC	AA	TT	TT	AA	AG	CC	CC	AC	TT	AA	AA	AA	CC	CC
‘YM1’ ×‘Honeycrisp’	genotype(7-32-6)	AA	TT	GG	CC	GG	TT	AA	TC	TT	GG	TT	TT	GG	CC	TT	AT	TT	AA	CC	CC	AA	TT	GG	CC	CC	TT	AA	GG	GG	AA	AA	GG	TT	CC	AA	AA	TT	AA	AA	CC	CC	AA	TT	AA	AA	AA	CC	CC
‘YM1’ ×‘Honeycrisp’	genotype(7-32-8)	AA	TT	GG	CC	GG	TT	AA	TT	TC	GG	TT	TA	GG	CC	TT	AA	CC	AA	CC	CC	AA	TT	GG	CC	CC	TT	AA	GG	GG	AA	AA	GG	TT	CC	AA	TA	TT	AA	AG	CC	CC	AC	TT	AA	AA	AA	CC	CC
‘YM1’ ×‘Honeycrisp’	genotype(7-32-13)	AA	TT	GG	CC	GG	TT	AA	TT	TT	GG	TT	TT	GG	CC	TT	AA	TT	AA	CC	CC	AA	TT	GG	CC	CC	TT	AA	GG	GG	AA	AA	GG	TT	CC	AA	TA	TT	AA	AG	CC	CC	AC	TT	AA	AA	AA	CC	CC
‘YM1’ ×‘Honeycrisp’	genotype(7-32-14)	AA	TT	GG	CC	GG	TT	AA	TT	TC	GG	TT	TA	GG	CC	TT	AA	CT	AA	CC	CC	AA	TT	GG	CC	CC	TT	AA	GG	GG	AA	AA	GG	TT	CC	AA	TA	TT	AA	AA	CC	CC	AA	TT	AA	AA	AA	CC	CC
‘YM1’ ×‘Honeycrisp’	genotype(7-32-16)	AA	TT	GG	CC	GG	TT	AA	CC	TC	GG	TT	TA	GG	CC	TT	AT	TT	AA	CC	CC	AA	TT	GG	CC	CC	TT	AA	GG	GG	AA	AA	GG	TT	CC	AA	TA	TT	AA	AG	CC	CC	AC	TT	AA	AA	AA	CC	CC
‘YM1’ ×‘Honeycrisp’	genotype(7-32-18)	AA	TT	GG	CC	GG	TT	AA	TC	TT	GG	TT	TT	GG	CC	TT	AT	CC	AA	CC	CC	AA	TT	GG	CC	CC	TT	AA	GG	GG	AA	AA	GG	TT	CC	AA	AA	TT	AA	AA	CC	CC	AA	TT	AA	AA	AA	CC	CC
‘YM1’ ×‘Honeycrisp’	genotype(7-32-19)	AA	TT	GG	CC	GG	TT	AA	TC	TT	GG	TT	TT	GG	CC	TT	AA	CT	AA	CC	CC	AA	TT	GG	CC	CC	TT	AA	GG	GG	AA	AA	GG	TT	CC	AA	TA	TT	AA	AG	CC	CC	AC	TT	AA	AA	AA	CC	CC
‘YM1’ ×‘Honeycrisp’	genotype(7-32-20)	AA	TT	GG	CC	GG	TT	AA	TT	TT	GG	TT	TT	GG	CC	TT	AA	CT	AA	CC	CC	AA	TT	GG	CC	CC	TT	AA	GG	GG	AA	AA	GG	TT	CC	AA	AA	TT	AA	AG	CC	CC	AC	TT	AA	AA	AA	CC	CC
‘YM1’ ×‘Honeycrisp’	genotype(7-32-22)	AA	TT	GG	CC	GG	TT	AA	TT	TT	GG	TT	TA	GG	CC	TT	AA	CT	AA	CC	CC	AA	TT	GG	CC	CC	TT	AA	GG	GG	AA	AA	GG	TT	CC	AA	TT	TT	AA	AG	CC	CC	AC	TT	AA	AA	AA	CC	CC
‘YM1’ ×‘Honeycrisp’	genotype(7-32-23)	AA	TT	GG	CC	GG	TT	AA	TC	TT	GG	TT	TT	GG	CC	TT	AA	CT	AA	CC	CC	AA	TT	GG	CC	CC	TT	AA	GG	GG	AA	AA	GG	TT	CC	AA	TA	TT	AA	AG	CC	CC	AC	TT	AA	AA	AA	CC	CC
‘YM1’ ×‘Honeycrisp’	genotype(7-32-24)	AA	TT	GG	CC	GG	TT	AA	TC	TT	GG	TT	TT	GG	CC	TT	AT	CC	AA	CC	CC	AA	TT	GG	CC	CC	TT	AA	GG	GG	AA	AA	GG	TT	CC	AA	TA	TT	AA	AA	CC	CC	AA	TT	AA	AA	AA	CC	CC
‘YM1’ ×‘Honeycrisp’	genotype(7-32-28)	AA	TT	GG	CC	GG	TT	AA	TC	TT	GG	TT	TT	GG	CC	TT	AT	TT	AA	CC	CC	AA	TT	GG	CC	CC	TT	AA	GG	GG	AA	AA	GG	TT	CC	AA	AA	TT	AA	AG	CC	CC	AC	TT	AA	AA	AA	CC	CC
‘YM1’ ×‘Honeycrisp’	genotype(7-32-30)	AA	TT	GG	CC	GG	TT	AA	TC	TC	GG	TT	TT	GG	CC	TT	AA	CT	AA	CC	CC	AA	TT	GG	CC	CC	TT	AA	GG	GG	AA	AA	GG	TT	CC	AA	AA	TT	AA	AG	CC	CC	AC	TT	AA	AA	AA	CC	CC
‘YM1’ ×‘Honeycrisp’	genotype(7-32-33)	AA	TT	GG	CC	GG	TT	AA	TC	TC	GG	TT	TA	GG	CC	TT	AT	CT	AA	CC	CC	AA	TT	GG	CC	CC	TT	AA	GG	GG	AA	AA	GG	TT	CC	AA	TA	TT	AA	AG	CC	CC	AC	TT	AA	AA	AA	CC	CC
‘YM1’ ×‘Honeycrisp’	genotype(7-32-34)	AA	TT	GG	CC	GG	TT	AA	TC	TT	GG	TT	TT	GG	CC	TT	AA	CC	AA	CC	CC	AA	TT	GG	CC	CC	TT	AA	GG	GG	AA	AA	GG	TT	CC	AA	AA	TT	AA	AA	CC	CC	AA	TT	AA	AA	AA	CC	CC
‘YM1’ ×‘Honeycrisp’	genotype(7-32-35)	AA	TT	GG	CC	GG	TT	AA	TT	TC	GG	TT	TA	GG	CC	TT	AA	CC	AA	CC	CC	AA	TT	GG	CC	CC	TT	AA	GG	GG	AA	AA	GG	TT	CC	AA	TT	TT	AA	AA	CC	CC	AA	TT	AA	AA	AA	CC	CC
‘YM1’ ×‘Honeycrisp’	genotype(7-32-37)	AA	TT	GG	CC	GG	TT	AA	TT	TT	GG	TT	TT	GG	CC	TT	AA	CT	AA	CC	CC	AA	TT	GG	CC	CC	TT	AA	GG	GG	AA	AA	GG	TT	CC	AA	TA	TT	AA	AA	CC	CC	AA	TT	AA	AA	AA	CC	CC
‘YM1’ ×‘Honeycrisp’	genotype(7-32-39)	AA	TT	GG	CC	GG	TT	AA	TT	TC	GG	TT	TA	GG	CC	TT	AA	CT	AA	CC	CC	AA	TT	GG	CC	CC	TT	AA	GG	GG	AA	AA	GG	TT	CC	AA	TT	TT	AA	AA	CC	CC	AC	TT	AA	AA	AA	CC	CC
‘YM1’ ×‘Honeycrisp’	genotype(7-32-43)	AA	TT	GG	CC	GG	TT	AA	TT	TT	GG	TT	TT	GG	CC	TT	AA	TT	AA	CC	CC	AA	TT	GG	CC	CC	TT	AA	GG	GG	AA	AA	GG	TT	CC	AA	TA	TT	AA	AA	CC	CC	AA	TT	AA	AA	AA	CC	CC
‘YM1’ ×‘Honeycrisp’	genotype(7-32-45)	AA	TT	GG	CC	GG	TT	AA	TT	TT	GG	TT	TT	GG	CC	TT	AA	CT	AA	CC	CC	AA	TT	GG	CC	CC	TT	AA	GG	GG	AA	AA	GG	TT	CC	AA	TA	TT	AA	AA	CC	CC	AA	TT	AA	AA	AA	CC	CC
‘YM1’ ×‘Honeycrisp’	genotype(7-32-47)	AA	TT	GG	CC	GG	TT	AA	TC	TT	GG	TT	TT	GG	CC	TT	AA	CT	AA	CC	CC	AA	TT	GG	CC	CC	TT	AA	GG	GG	AA	AA	GG	TT	CC	AA	AA	TT	AA	AG	CC	CC	AC	TT	AA	AA	AA	CC	CC
‘YM1’ ×‘Honeycrisp’	genotype(7-32-49)	AA	TT	GG	CC	GG	TT	AA	TT	TT	GG	TT	TT	GG	CC	TT	AA	TT	AA	CC	CC	AA	TT	GG	CC	CC	TT	AA	GG	GG	AA	AA	GG	TT	CC	AA	TA	TT	AA	AG	CC	CC	AC	TT	AA	AA	AA	CC	CC
‘YM1’ ×‘Honeycrisp’	genotype(7-32-53)	AA	TT	GG	CC	GG	TT	AA	TC	TT	GG	TT	TT	GG	CC	TT	AT	CT	AA	CC	CC	AA	TT	GG	CC	CC	TT	AA	GG	GG	AA	AA	GG	TT	CC	AA	AA	TT	AA	AG	CC	CC	AC	TT	AA	AA	AA	CC	CC
‘YM1’ ×‘Honeycrisp’	genotype(7-33-27)	AA	TT	GG	CC	GG	TT	AA	TT	TT	GG	TT	TT	GG	CC	TT	AA	CT	AA	CC	CC	AA	TT	GG	CC	CC	TT	AA	GG	GG	AA	AA	GG	TT	CC	AA	AA	TT	AA	AG	CC	CC	AC	TT	AA	AA	AA	CC	CC
‘YM1’ ×‘Honeycrisp’	genotype(7-33-35)	AA	TT	GG	CC	GG	TT	AA	TC	TC	GG	TT	TA	GG	CC	TT	AA	CT	AA	CC	CC	AA	TT	GG	CC	CC	TT	AA	GG	GG	AA	AA	GG	TT	CC	AA	TA	TT	AA	AA	CC	CC	AA	TT	AA	AA	AA	CC	CC
‘YM1’ ×‘Honeycrisp’	genotype(7-33-37)	AA	TT	GG	CC	GG	TT	AA	TT	TC	GG	TT	TA	GG	CC	TT	AA	CT	AA	CC	CC	AA	TT	GG	CC	CC	TT	AA	GG	GG	AA	AA	GG	TT	CC	AA	TA	TT	AA	AA	CC	CC	AA	TT	AA	AA	AA	CC	CC
‘YM1’ ×‘Honeycrisp’	genotype(7-33-39)	AA	TT	GG	CC	GG	TT	AA	TT	TC	GG	TT	TA	GG	CC	TT	AA	CC	AA	CC	CC	AA	TT	GG	CC	CC	TT	AA	GG	GG	AA	AA	GG	TT	CC	AA	TT	TT	AA	AG	CC	CC	AC	TT	AA	AA	AA	CC	CC
‘YM1’ ×‘Honeycrisp’	genotype(7-33-42)	AA	TT	GG	CC	GG	TT	AA	CC	TC	GG	TT	TT	GG	CC	TT	AA	TT	AA	CC	CC	AA	TT	GG	CC	CC	TT	AA	GG	GG	AA	AA	GG	TT	CC	AA	AA	TT	AA	AA	CC	CC	AA	TT	AA	AA	AA	CC	CC
‘YM1’ ×‘Honeycrisp’	genotype(7-33-44)	AA	TT	GG	CC	GG	TT	AA	TT	TC	GG	TT	TA	GG	CC	TT	AT	CT	AA	CC	CC	AA	TT	GG	CC	CC	TT	AA	GG	GG	AA	AA	GG	TT	CC	AA	TT	TT	AA	AG	CC	CC	AC	TT	AA	AA	AA	CC	CC
‘YM1’ ×‘Honeycrisp’	genotype(7-33-46)	AA	TT	GG	CC	GG	TT	AA	TC	TT	GG	TT	TT	GG	CC	TT	AT	CC	AA	CC	CC	AA	TT	GG	CC	CC	TT	AA	GG	GG	AA	AA	GG	TT	CC	AA	AA	TT	AA	AG	CC	CC	AC	TT	AA	AA	AA	CC	CC
‘YM1’ ×‘Honeycrisp’	genotype(7-33-48)	AA	TT	GG	CC	GG	TT	AA	TT	TC	GG	TT	TA	GG	CC	TT	AA	TT	AA	CC	CC	AA	TT	GG	CC	CC	TT	AA	GG	GG	AA	AA	GG	TT	CC	AA	TA	TT	AA	AA	CC	CC	AA	TT	AA	AA	AA	CC	CC
‘YM1’ ×‘Honeycrisp’	genotype(7-33-50)	AA	TT	GG	CC	GG	TT	AA	TT	TC	GG	TT	TA	GG	CC	TT	AA	CT	AA	CC	CC	AA	TT	GG	CC	CC	TT	AA	GG	GG	AA	AA	GG	TT	CC	AA	TT	TT	AA	AA	CC	CC	AA	TT	AA	AA	AA	CC	CC
‘YM1’ ×‘Honeycrisp’	genotype(7-33-55)	AA	TT	GG	CC	GG	TT	AA	TT	TT	GG	TT	TT	GG	CC	TT	AA	CC	AA	CC	CC	AA	TT	GG	CC	CC	TT	AA	GG	GG	AA	AA	GG	TT	CC	AA	TA	TT	AA	AG	CC	CC	AC	TT	AA	AA	AA	CC	CC
‘YM1’ ×‘Honeycrisp’	genotype(7-33-57)	AA	TT	GG	CC	GG	TT	AA	TC	TC	GG	TT	TA	GG	CC	TT	AA	CT	AA	CC	CC	AA	TT	GG	CC	CC	TT	AA	GG	GG	AA	AA	GG	TT	CC	AA	TT	TT	AA	AG	CC	CC	AC	TT	AA	AA	AA	CC	CC
‘YM1’ ×‘Honeycrisp’	genotype(7-33-62)	AA	TT	GG	CC	GG	TT	AA	TC	TC	GG	TT	TA	GG	CC	TT	AA	CT	AA	CC	CC	AA	TT	GG	CC	CC	TT	AA	GG	GG	AA	AA	GG	TT	CC	AA	TT	TT	AA	AG	CC	CC	AC	TT	AA	AA	AA	CC	CC
‘YM1’ ×‘Honeycrisp’	genotype(7-34-31)	AA	TT	GG	CC	GG	TT	AA	TC	TC	GG	TT	TA	GG	CC	TT	AT	CT	AA	CC	CC	AA	TT	GG	CC	CC	TT	AA	GG	GG	AA	AA	GG	TT	CC	AA	TA	TT	AA	AG	CC	CC	AC	TT	AA	AA	AA	CC	CC
‘YM1’ ×‘Honeycrisp’	genotype(7-34-33)	AA	TT	GG	CC	GG	TT	AA	CC	TT	GG	TT	TT	GG	CC	TT	AA	CT	AA	CC	CC	AA	TT	GG	CC	CC	TT	AA	GG	GG	AA	AA	GG	TT	CC	AA	TA	TT	AA	AG	CC	CC	AC	TT	AA	AA	AA	CC	CC
‘YM1’ ×‘Honeycrisp’	genotype(7-34-34)	AA	TT	GG	CC	GG	TT	AA	TC	TT	GG	TT	TA	GG	CC	TT	AT	CC	AA	CC	CC	AA	TT	GG	CC	CC	TT	AA	GG	GG	AA	AA	GG	TT	CC	AA	AA	TT	AA	AA	CC	CC	AA	TT	AA	AA	AA	CC	CC
‘YM1’ ×‘Honeycrisp’	genotype(7-34-36)	AA	TT	GG	CC	GG	TT	AA	TT	TC	GG	TT	TA	GG	CC	TT	AT	CT	AA	CC	CC	AA	TT	GG	CC	CC	TT	AA	GG	GG	AA	AA	GG	TT	CC	AA	TT	TT	AA	AA	CC	CC	AA	TT	AA	AA	AA	CC	CC
‘YM1’ ×‘Honeycrisp’	genotype(7-34-37)	AA	TT	GG	CC	GG	TT	AA	TC	TC	GG	TT	TA	GG	CC	TT	AT	CT	AA	CC	CC	AA	TT	GG	CC	CC	TT	AA	GG	GG	AA	AA	GG	TT	CC	AA	TT	TT	AA	AA	CC	CC	AA	TT	AA	AA	AA	CC	CC
‘YM1’ ×‘Honeycrisp’	genotype(7-34-38)	AA	TT	GG	CC	GG	TT	AA	TT	TT	GG	TT	TT	GG	CC	TT	AA	CT	AA	CC	CC	AA	TT	GG	CC	CC	TT	AA	GG	GG	AA	AA	GG	TT	CC	AA	TA	TT	AA	AA	CC	CC	AA	TT	AA	AA	AA	CC	CC
‘YM1’ ×‘Honeycrisp’	genotype(7-34-40)	AA	TT	GG	CC	GG	TT	AA	TT	TC	GG	TT	TA	GG	CC	TT	AA	CT	AA	CC	CC	AA	TT	GG	CC	CC	TT	AA	GG	GG	AA	AA	GG	TT	CC	AA	TT	TT	AA	AG	CC	CC	AA	TT	AA	AA	AA	CC	CC
‘YM1’ ×‘Honeycrisp’	genotype(7-34-42)	AA	TT	GG	CC	GG	TT	AA	TC	TC	GG	TT	TA	GG	CC	TT	AT	CT	AA	CC	CC	AA	TT	GG	CC	CC	TT	AA	GG	GG	AA	AA	GG	TT	CC	AA	TT	TT	AA	AA	CC	CC	AA	TT	AA	AA	AA	CC	CC
‘YM1’ ×‘Honeycrisp’	genotype(7-34-43)	AA	TT	GG	CC	GG	TT	AA	TT	TT	GG	TT	TT	GG	CC	TT	AT	CC	AA	CC	CC	AA	TT	GG	CC	CC	TT	AA	GG	GG	AA	AA	GG	TT	CC	AA	TA	TT	AA	AA	CC	CC	AC	TT	AA	AA	AA	CC	CC
‘YM1’ ×‘Honeycrisp’	genotype(7-34-44)	AA	TT	GG	CC	GG	TT	AA	TT	TC	GG	TT	TA	GG	CC	TT	AA	TT	AA	CC	CC	AA	TT	GG	CC	CC	TT	AA	GG	GG	AA	AA	GG	TT	CC	AA	TT	TT	AA	AG	CC	CC	AC	TT	AA	AA	AA	CC	CC
‘YM1’ ×‘Honeycrisp’	genotype(7-34-46)	AA	TT	GG	CC	GG	TT	AA	TT	TT	GG	TT	TT	GG	CC	TT	AT	CT	AA	CC	CC	AA	TT	GG	CC	CC	TT	AA	GG	GG	AA	AA	GG	TT	CC	AA	TA	TT	AA	AA	CC	CC	AA	TT	AA	AA	AA	CC	CC
‘YM1’ ×‘Honeycrisp’	genotype(7-34-49)	AA	TT	GG	CC	GG	TT	AA	TT	TT	GG	TT	TT	GG	CC	TT	AA	CT	AA	CC	CC	AA	TT	GG	CC	CC	TT	AA	GG	GG	AA	AA	GG	TT	CC	AA	AA	TT	AA	AA	CC	CC	AC	TT	AA	AA	AA	CC	CC
‘YM1’ ×‘Honeycrisp’	genotype(7-34-50)	AA	TT	GG	CC	GG	TT	AA	CC	TC	GG	TT	TA	GG	CC	TT	AA	CT	AA	CC	CC	AA	TT	GG	CC	CC	TT	AA	GG	GG	AA	AA	GG	TT	CC	AA	TT	TT	AA	AA	CC	CC	AA	TT	AA	AA	AA	CC	CC
‘YM1’ ×‘Honeycrisp’	genotype(7-34-53)	AA	TT	GG	CC	GG	TT	AA	TT	TT	GG	TT	TT	GG	CC	TT	AA	CT	AA	CC	CC	AA	TT	GG	CC	CC	TT	AA	GG	GG	AA	AA	GG	TT	CC	AA	TA	TT	AA	AA	CC	CC	AA	TT	AA	AA	AA	CC	CC
‘YM1’ ×‘Honeycrisp’	genotype(7-34-54)	AA	TT	GG	CC	GG	TT	AA	CC	TC	GG	TT	TA	GG	CC	TT	AT	CC	AA	CC	CC	AA	TT	GG	CC	CC	TT	AA	GG	GG	AA	AA	GG	TT	CC	AA	TT	TT	AA	AG	CC	CC	AA	TT	AA	AA	AA	CC	CC
‘YM1’ ×‘Honeycrisp’	genotype(7-34-57)	AA	TT	GG	CC	GG	TT	AA	TC	TT	GG	TT	TT	GG	CC	TT	AT	CC	AA	CC	CC	AA	TT	GG	CC	CC	TT	AA	GG	GG	AA	AA	GG	TT	CC	AA	AA	TT	AA	AA	CC	CC	AA	TT	AA	AA	AA	CC	CC
‘YM1’ ×‘Honeycrisp’	genotype(7-34-58)	AA	TT	GG	CC	GG	TT	AA	TC	TC	GG	TT	TA	GG	CC	TT	AA	CT	AA	CC	CC	AA	TT	GG	CC	CC	TT	AA	GG	GG	AA	AA	GG	TT	CC	AA	TA	TT	AA	AG	CC	CC	AC	TT	AA	AA	AA	CC	CC
‘YM1’ ×‘Honeycrisp’	genotype(7-34-61)	AA	TT	GG	CC	GG	TT	AA	CC	TC	GG	TT	TT	GG	CC	TT	AT	CC	AA	CC	CC	AA	TT	GG	CC	CC	TT	AA	GG	GG	AA	AA	GG	TT	CC	AA	TA	TT	AA	AA	CC	CC	AA	TT	AA	AA	AA	CC	CC
‘YM1’ ×‘Honeycrisp’	genotype(7-35-31)	AA	TT	GG	CC	GG	TT	AA	TC	TC	GG	TT	TA	GG	CC	TT	AT	CT	AA	CC	CC	AA	TT	GG	CC	CC	TT	AA	GG	GG	AA	AA	GG	TT	CC	AA	TA	TT	AA	AG	CC	CC	AC	TT	AA	AA	AA	CC	CC
‘YM1’ ×‘Honeycrisp’	genotype(7-35-33)	AA	TT	GG	CC	GG	TT	AA	TC	TC	GG	TT	TA	GG	CC	TT	AA	CT	AA	CC	CC	AA	TT	GG	CC	CC	TT	AA	GG	GG	AA	AA	GG	TT	CC	AA	TT	TT	AA	AG	CC	CC	AC	TT	AA	AA	AA	CC	CC
‘YM1’ ×‘Honeycrisp’	genotype(7-35-35)	AA	TT	GG	CC	GG	TT	AA	TC	TT	GG	TT	TT	GG	CC	TT	AA	CT	AA	CC	CC	AA	TT	GG	CC	CC	TT	AA	GG	GG	AA	AA	GG	TT	CC	AA	TA	TT	AA	AA	CC	CC	AA	TT	AA	AA	AA	CC	CC
‘YM1’ ×‘Honeycrisp’	genotype(7-35-39)	AA	TT	GG	CC	GG	TT	AA	TC	TT	GG	TT	TT	GG	CC	TT	AA	TT	AA	CC	CC	AA	TT	GG	CC	CC	TT	AA	GG	GG	AA	AA	GG	TT	CC	AA	AA	TT	AA	AA	CC	CC	AC	TT	AA	AA	AA	CC	CC
‘YM1’ ×‘Honeycrisp’	genotype(7-35-41)	AA	TT	GG	CC	GG	TT	AA	TC	TC	GG	TT	TA	GG	CC	TT	AT	CC	AA	CC	CC	AA	TT	GG	CC	CC	TT	AA	GG	GG	AA	AA	GG	TT	CC	AA	TA	TT	AA	AA	CC	CC	AA	TT	AA	AA	AA	CC	CC
‘YM1’ ×‘Honeycrisp’	genotype(7-35-42)	AA	TT	GG	CC	GG	TT	AA	TT	TT	GG	TT	TT	GG	CC	TT	AT	TT	AA	CC	CC	AA	TT	GG	CC	CC	TT	AA	GG	GG	AA	AA	GG	TT	CC	AA	TA	TT	AA	AG	CC	CC	AC	TT	AA	AA	AA	CC	CC
‘YM1’ ×‘Honeycrisp’	genotype(7-35-44)	AA	TT	GG	CC	GG	TT	AA	TC	TC	GG	TT	TA	GG	CC	TT	AT	TT	AA	CC	CC	AA	TT	GG	CC	CC	TT	AA	GG	GG	AA	AA	GG	TT	CC	AA	TT	TT	AA	AA	CC	CC	AA	TT	AA	AA	AA	CC	CC
‘YM1’ ×‘Honeycrisp’	genotype(7-35-50)	AA	TT	GG	CC	GG	TT	AA	TC	TT	GG	TT	TT	GG	CC	TT	AA	CT	AA	CC	CC	AA	TT	GG	CC	CC	TT	AA	GG	GG	AA	AA	GG	TT	CC	AA	TA	TT	AA	AG	CC	CC	AC	TT	AA	AA	AA	CC	CC
‘YM1’ ×‘Honeycrisp’	genotype(7-35-51)	AA	TT	GG	CC	GG	TT	AA	TT	TT	GG	TT	TT	GG	CC	TT	AT	TT	AA	CC	CC	AA	TT	GG	CC	CC	TT	AA	GG	GG	AA	AA	GG	TT	CC	AA	AA	TT	AA	AG	CC	CC	AC	TT	AA	AA	AA	CC	CC
‘YM1’ ×‘Honeycrisp’	genotype(7-35-53)	AA	TT	GG	CC	GG	TT	AA	TC	TT	GG	TT	TT	GG	CC	TT	AT	TT	AA	CC	CC	AA	TT	GG	CC	CC	TT	AA	GG	GG	AA	AA	GG	TT	CC	AA	AA	TT	AA	AG	CC	CC	AC	TT	AA	AA	AA	CC	CC
‘YM1’ ×‘Honeycrisp’	genotype(7-35-56)	AA	TT	GG	CC	GG	TT	AA	TC	TC	GG	TT	TA	GG	CC	TT	AT	CC	AA	CC	CC	AA	TT	GG	CC	CC	TT	AA	GG	GG	AA	AA	GG	TT	CC	AA	TT	TT	AA	AA	CC	CC	AA	TT	AA	AA	AA	CC	CC
‘YM1’ ×‘Honeycrisp’	genotype(7-35-60)	AA	TT	GG	CC	GG	TT	AA	TT	TC	GG	TT	TA	GG	CC	TT	AT	CT	AA	CC	CC	AA	TT	GG	CC	CC	TT	AA	GG	GG	AA	AA	GG	TT	CC	AA	TA	TT	AA	AA	CC	CC	AA	TT	AA	AA	AA	CC	CC
‘YM1’ ×‘Honeycrisp’	genotype(7-35-61)	AA	TT	GG	CC	GG	TT	AA	TT	TC	GG	TT	TA	GG	CC	TT	AT	CT	AA	CC	CC	AA	TT	GG	CC	CC	TT	AA	GG	GG	AA	AA	GG	TT	CC	AA	TA	TT	AA	AA	CC	CC	AA	TT	AA	AA	AA	CC	CC
‘YM1’ ×‘Honeycrisp’	genotype(7-35-64)	AA	TT	GG	CC	GG	TT	AA	TC	TC	GG	TT	TT	GG	CC	TT	AA	CT	AA	CC	CC	AA	TT	GG	CC	CC	TT	AA	GG	GG	AA	AA	GG	TT	CC	AA	AA	TT	AA	AA	CC	CC	AA	TT	AA	AA	AA	CC	CC
‘YM1’ ×‘Honeycrisp’	genotype(7-35-65)	AA	TT	GG	CC	GG	TT	AA	TT	TC	GG	TT	TT	GG	CC	TT	AA	CT	AA	CC	CC	AA	TT	GG	CC	CC	TT	AA	GG	GG	AA	AA	GG	TT	CC	AA	TA	TT	AA	AG	CC	CC	AC	TT	AA	AA	AA	CC	CC
[truncated: 23 more columns]

## Sheet: ‘Ralls Janet’ ×‘Honeycrisp’
Population	ID	XDY127	XDY157	XDY160	XDY346	ddy6	dyy88	FDY190	HB123	newdy292	SZ10554	SZ10597	SZ11309	SZ11912	SZ12448	SZ12710	SZ1348	SZ1413	SZ4976	SZ2020	SZ5112	SZ9195	SZ2250	SZ2270	SZ2365	SZ2614	SZ2733	SZ2805	SZ2888	SZ2987	SZ1609	SZ273	SZ6268	SZ3067	SZ5253	SZ3158	SZ3450	SZ3790	SZ4161	SZ4250	SZ4378	SZ4457	SZ4595	SZ4849	SZ5388	SZ5464	SZ5769	SZ5929	SZ6076
	chrom	Chr15	Chr15	Chr15	Chr16	Chr02	Chr15	Chr16	Chr11	Chr16	Chr15	Chr15	Chr16	Chr16	Chr02	Chr12	Chr11	Chr13	Chr13	Chr13	Chr13	Chr13	Chr13	Chr13	Chr13	Chr14	Chr14	Chr14	Chr14	Chr14	Chr15	Chr15	Chr15	Chr14	Chr14	Chr16	Chr16	Chr02	Chr02	Chr12	Chr12	Chr12	Chr12	Chr12	Chr15	Chr15	Chr15	Chr15	Chr15
	position	18810707	24269269	26425887	6334724	16060933	6832683	3552434	3176361	6398049	40559644	44293907	574182	13933577	23876017	17104265	20016627	2101864	3350768	4926176	6066422	6537121	8952017	11870499	13933420	10291436	12985267	20448307	23187202	25545532	13283951	37109478	38111629	27345446	30020927	9187936	3299638	20662023	27622440	7775358	10871681	12264258	15224557	23710003	18184482	22313813	27186324	31402325	33640614
	ref	A	T	G	C	G	T	A	T	T	G	T	T	G	C	T	A	C	A	C	C	A	T	G	C	C	T	A	G	G	G	A	G	T	C	A	T	T	A	A	C	C	A	T	A	A	A	C	C
‘Ralls Janet’ ×‘Honeycrisp’	genotype(7-39-10)	AA	TT	GG	CC	GG	TC	AA	TT	TT	GG	TT	TA	GG	CC	TT	AA	CT	AA	CC	CC	AA	TT	GG	CC	CC	TT	AA	GG	GG	AA	AA	GG	TT	CC	AA	TT	TT	AA	AG	CC	CC	AA	TT	AA	AA	AA	CC	CC
‘Ralls Janet’ ×‘Honeycrisp’	genotype(7-39-20)	AA	TT	GG	CC	GG	TC	AA	TT	TT	GG	TT	TT	GG	CC	TT	AA	CT	AA	CC	CC	AA	TT	GG	CC	CC	TT	AA	GG	GG	AA	AA	GG	TT	CC	AA	TA	TT	AA	AG	CC	CC	AA	TT	AA	AA	AA	CC	CC
‘Ralls Janet’ ×‘Honeycrisp’	genotype(7-39-21)	AA	TT	GG	CC	GG	TT	AA	TC	TC	GG	TT	TA	GG	CC	TT	AA	CT	AA	CC	CC	AA	TT	GG	CC	CC	TT	AA	GG	GG	AA	AA	GG	TT	CC	AA	TA	TT	AA	AG	CC	CC	AA	TT	AA	AA	AA	CC	CC
‘Ralls Janet’ ×‘Honeycrisp’	genotype(7-39-35)	AA	TT	GG	CC	GG	TT	AA	TT	TC	GG	TT	TA	GG	CC	TT	AA	CC	AA	CC	CC	AA	TT	GG	CC	CC	TT	AA	GG	GG	AA	AA	GG	TT	CC	AA	TA	TT	AA	AG	CC	CC	AA	TT	AA	AA	AA	CC	CC
‘Ralls Janet’ ×‘Honeycrisp’	genotype(7-40-4)	AA	TT	GG	CC	GG	TC	AA	TC	TC	GG	TT	TT	GG	CC	TT	AA	CC	AA	CC	CC	AA	TT	GG	CC	CC	TT	AA	GG	GG	AA	AA	GG	TT	CC	AA	TA	TT	AA	AG	CC	CC	AA	TT	AA	AA	AA	CC	CC
‘Ralls Janet’ ×‘Honeycrisp’	genotype(7-40-5)	AA	TT	GG	CC	GG	TT	AA	TC	TC	GG	TT	TA	GG	CC	TT	AA	CT	AA	CC	CC	AA	TT	GG	CC	CC	TT	AA	GG	GG	AA	AA	GG	TT	CC	AA	TA	TT	AA	AA	CC	CC	AA	TT	AA	AA	AA	CC	CC
‘Ralls Janet’ ×‘Honeycrisp’	genotype(7-40-6)	AA	TT	GG	CC	GG	TC	AA	TC	TT	GG	TT	TT	GG	CC	TT	AA	TT	AA	CC	CC	AA	TT	GG	CC	CC	TT	AA	GG	GG	AA	AA	GG	TT	CC	AA	AA	TT	AA	AA	CC	CC	AA	TT	AA	AA	AA	CC	CC
‘Ralls Janet’ ×‘Honeycrisp’	genotype(7-40-11)	AA	TT	GG	CC	GG	TC	AA	TC	TT	GG	TT	TT	GG	CC	TT	AA	TT	AA	CC	CC	AA	TT	GG	CC	CC	TT	AA	GG	GG	AA	AA	GG	TT	CC	AA	AA	TT	AA	AA	CC	CC	AA	TT	AA	AA	AA	CC	CC
‘Ralls Janet’ ×‘Honeycrisp’	genotype(7-40-14)	AA	TT	GG	CC	GG	TC	AA	TT	TT	GG	TT	TT	GG	CC	TT	AA	CT	AA	CC	CC	AA	TT	GG	CC	CC	TT	AA	GG	GG	AA	AA	GG	TT	CC	AA	TA	TT	AA	AG	CC	CC	AA	TT	AA	AA	AA	CC	CC
‘Ralls Janet’ ×‘Honeycrisp’	genotype(7-40-15)	AA	TT	GG	CC	GG	TC	AA	TT	TT	GG	TT	TT	GG	CC	TT	AA	TT	AA	CC	CC	AA	TT	GG	CC	CC	TT	AA	GG	GG	AA	AA	GG	TT	CC	AA	AA	TT	AA	AG	CC	CC	AA	TT	AA	AA	AA	CC	CC
‘Ralls Janet’ ×‘Honeycrisp’	genotype(7-40-17)	AA	TT	GG	CC	GG	TT	AA	TC	TC	GG	TT	TA	GG	CC	TT	AA	CC	AA	CC	CC	AA	TT	GG	CC	CC	TT	AA	GG	GG	AA	AA	GG	TT	CC	AA	TA	TT	AA	AA	CC	CC	AA	TT	AA	AA	AA	CC	CC
‘Ralls Janet’ ×‘Honeycrisp’	genotype(7-40-21)	AA	TT	GG	CC	GG	TC	AA	TC	TC	GG	TT	TT	GG	CC	TT	AA	CT	AA	CC	CC	AA	TT	GG	CC	CC	TT	AA	GG	GG	AA	AA	GG	TT	CC	AA	TA	TT	AA	AA	CC	CC	AA	TT	AA	AA	AA	CC	CC
‘Ralls Janet’ ×‘Honeycrisp’	genotype(7-40-22)	AA	TT	GG	CC	GG	TC	AA	TT	TT	GG	TT	TT	GG	CC	TT	AA	CT	AA	CC	CC	AA	TT	GG	CC	CC	TT	AA	GG	GG	AA	AA	GG	TT	CC	AA	TA	TT	AA	AA	CC	CC	AA	TT	AA	AA	AA	CC	CC
‘Ralls Janet’ ×‘Honeycrisp’	genotype(7-40-23)	AA	TT	GG	CC	GG	TC	AA	TT	TT	GG	TT	TT	GG	CC	TT	AA	CT	AA	CC	CC	AA	TT	GG	CC	CC	TT	AA	GT	GG	AA	AA	GG	TT	CC	AA	TA	TT	AA	AA	CC	CC	AA	TT	AA	AA	AA	CC	CC
‘Ralls Janet’ ×‘Honeycrisp’	genotype(7-40-25)	AA	TT	GG	CC	GG	TT	AA	TC	TT	GG	TT	TT	GG	CC	TT	AA	CT	AA	CC	CC	AA	TT	GG	CC	CC	TT	AA	GG	GG	AA	AA	GG	TT	CC	AA	TA	TT	AA	AG	CC	CC	AA	TT	AA	AA	AA	CC	CC
‘Ralls Janet’ ×‘Honeycrisp’	genotype(7-40-28)	AA	TT	GG	CC	GG	TC	AA	TC	TT	GG	TT	TT	GG	CC	TT	AA	CT	AA	CC	CC	AA	TT	GG	CC	CC	TT	AA	GG	GG	AA	AA	GG	TT	CC	AA	AA	TT	AA	AA	CC	CC	AA	TT	AA	AA	AA	CC	CC
‘Ralls Janet’ ×‘Honeycrisp’	genotype(7-41-8)	AA	TT	GG	CC	GG	TT	AA	TC	TT	GG	TT	TT	GG	CC	TT	AA	CT	AA	CC	CC	AA	TT	GG	CC	CC	TT	AA	GG	GG	AA	AA	GG	TT	CC	AA	AA	TT	AA	AG	CC	CC	AA	TT	AA	AA	AA	CC	CC
‘Ralls Janet’ ×‘Honeycrisp’	genotype(7-41-11)	AA	TT	GG	CC	GG	TT	AA	TC	TC	GG	TT	TA	GG	CC	TT	AA	CT	AA	CC	CC	AA	TT	GG	CC	CC	TT	AA	GG	GG	AA	AA	GG	TT	CC	AA	TT	TT	AA	AA	CC	CC	AA	TT	AA	AA	AA	CC	CC
‘Ralls Janet’ ×‘Honeycrisp’	genotype(7-41-12)	AA	TT	GG	CC	GG	TC	AA	TC	TC	GG	TT	TA	GG	CC	TT	AA	TT	AA	CC	CC	AA	TT	GG	CC	CC	TT	AA	GG	GG	AA	AA	GG	TT	CC	AA	TA	TT	AA	AG	CC	CC	AA	TT	AA	AA	AA	CC	CC
‘Ralls Janet’ ×‘Honeycrisp’	genotype(7-41-14)	AA	TT	GG	CC	GG	TC	AA	TT	TT	GG	TT	TT	GG	CC	TT	AA	CC	AA	CC	CC	AA	TT	GG	CC	CC	TT	AA	GG	GG	AA	AA	GG	TT	CC	AA	TA	TT	AA	AA	CC	CC	AA	TT	AA	AA	AA	CC	CC
‘Ralls Janet’ ×‘Honeycrisp’	genotype(7-41-16)	AA	TT	GG	CC	GG	TT	AA	TC	TC	GG	TT	TA	GG	CC	TT	AA	CC	AA	CC	CC	AA	TT	GG	CC	CC	TT	AA	GG	GG	AA	AA	GG	TT	CC	AA	TA	TT	AA	AG	CC	CC	AA	TT	AA	AA	AA	CC	CC
‘Ralls Janet’ ×‘Honeycrisp’	genotype(7-41-18)	AA	TT	GG	CC	GG	TC	AA	TT	TT	GG	TT	TT	GG	CC	TT	AA	CT	AA	CC	CC	AA	TT	GG	CC	CC	TT	AA	GG	GG	AA	AA	GG	TT	CC	AA	AA	TT	AA	AA	CC	CC	AA	TT	AA	AA	AA	CC	CC
‘Ralls Janet’ ×‘Honeycrisp’	genotype(7-41-20)	AA	TT	GG	CC	GG	TT	AA	TT	TT	GG	TT	TT	GG	CC	TT	AA	CT	AA	CC	CC	AA	TT	GG	CC	CC	TT	AA	GG	GG	AA	AA	GG	TT	CC	AA	AA	TT	AA	AA	CC	CC	AA	TT	AA	AA	AA	CC	CC
‘Ralls Janet’ ×‘Honeycrisp’	genotype(7-41-22)	AA	TT	GG	CC	GG	TC	AA	TT	TC	GG	TT	TT	GG	CC	TT	AA	CT	AA	CC	CC	AA	TT	GG	CC	CC	TT	AA	GG	GG	AA	AA	GG	TT	CC	AA	TA	TT	AA	AG	CC	CC	AA	TT	AA	AA	AA	CC	CC
‘Ralls Janet’ ×‘Honeycrisp’	genotype(7-41-23)	AA	TT	GG	CC	GG	TC	AA	TT	TT	GG	TT	TT	GG	CC	TT	AA	CC	AA	CC	CC	AA	TT	GG	CC	CC	TT	AA	GG	GG	AA	AA	GG	TT	CC	AA	TA	TT	AA	AA	CC	CC	AA	TT	AA	AA	AA	CC	CC
‘Ralls Janet’ ×‘Honeycrisp’	genotype(7-41-24)	AA	TT	GG	CC	GG	TC	AA	TT	TT	GG	TT	TT	GG	CC	TT	AA	TT	AA	CC	CC	AA	TT	GG	CC	CC	TT	AA	GG	GG	AA	AA	GG	TT	CC	AA	TA	TT	AA	AG	CC	CC	AA	TT	AA	AA	AA	CC	CC
‘Ralls Janet’ ×‘Honeycrisp’	genotype(7-41-26)	AA	TT	GG	CC	GG	TT	AA	TT	TC	GG	TT	TA	GG	CC	TT	AA	CT	AA	CC	CC	AA	TT	GG	CC	CC	TT	AA	GG	GG	AA	AA	GG	TT	CC	AA	TA	TT	AA	AA	CC	CC	AA	TT	AA	AA	AA	CC	CC
‘Ralls Janet’ ×‘Honeycrisp’	genotype(7-41-28)	AA	TT	GG	CC	GG	TC	AA	TC	TT	GG	TT	TT	GG	CC	TT	AA	CC	AA	CC	CC	AA	TT	GG	CC	CC	TT	AA	GG	GG	AA	AA	GG	TT	CC	AA	AA	TT	AA	AA	CC	CC	AA	TT	AA	AA	AA	CC	CC
‘Ralls Janet’ ×‘Honeycrisp’	genotype(7-41-29)	AA	TT	GG	CC	GG	TC	AA	TT	TT	GG	TT	TT	GG	CC	TT	AA	TT	AA	CC	CC	AA	TT	GG	CC	CC	TT	AA	GG	GG	AA	AA	GG	TT	CC	AA	AA	TT	AA	AG	CC	CC	AA	TT	AA	AA	AA	CC	CC
‘Ralls Janet’ ×‘Honeycrisp’	genotype(7-41-30)	AA	TT	GG	CC	GG	TC	AA	TT	TC	GG	TT	TA	GG	CC	TT	AA	CT	AA	CC	CC	AA	TT	GG	CC	CC	TT	AA	GG	GG	AA	AA	GG	TT	CC	AA	TA	TT	AA	AG	CC	CC	AA	TT	AA	AA	AA	CC	CC
‘Ralls Janet’ ×‘Honeycrisp’	genotype(7-41-35)	AA	TT	GG	CC	GG	TT	AA	TT	TT	GG	TT	TT	GG	CC	TT	AA	TT	AA	CC	CC	AA	TT	GG	CC	CC	TT	AA	GG	GG	AA	AA	GG	TT	CC	AA	TA	TT	AA	AG	CC	CC	AA	TT	AA	AA	AA	CC	CC
‘Ralls Janet’ ×‘Honeycrisp’	genotype(7-41-41)	AA	TT	GG	CC	GG	TT	AA	TC	TC	GG	TT	TA	GG	CC	TT	AA	CT	AA	CC	CC	AA	TT	GG	CC	CC	TT	AA	GG	GG	AA	AA	GG	TT	CC	AA	TT	TT	AA	AA	CC	CC	AA	TT	AA	AA	AA	CC	CC
‘Ralls Janet’ ×‘Honeycrisp’	genotype(7-41-42)	AA	TT	GG	CC	GG	TT	AA	TT	TC	GG	TT	TT	GG	CC	TT	AA	CC	AA	CC	CC	AA	TT	GG	CC	CC	TT	AA	GG	GG	AA	AA	GG	TT	CC	AA	TA	TT	AA	AG	CC	CC	AA	TT	AA	AA	AA	CC	CC
‘Ralls Janet’ ×‘Honeycrisp’	genotype(7-41-43)	AA	TT	GG	CC	GG	TC	AA	TT	TT	GG	TT	TT	GG	CC	TT	AA	TT	AA	CC	CC	AA	TT	GG	CC	CC	TT	AA	GG	GG	AA	AA	GG	TT	CC	AA	TA	TT	AA	AG	CC	CC	AA	TT	AA	AA	AA	CC	CC
‘Ralls Janet’ ×‘Honeycrisp’	genotype(7-41-45)	AA	TT	GG	CC	GG	TC	AA	TC	TC	GG	TT	TA	GG	CC	TT	AA	CT	AA	CC	CC	AA	TT	GG	CC	CC	TT	AA	GG	GG	AA	AA	GG	TT	CC	AA	TT	TT	AA	AG	CC	CC	AA	TT	AA	AA	AA	CC	CC
‘Ralls Janet’ ×‘Honeycrisp’	genotype(7-41-47)	AA	TT	GG	CC	GG	TT	AA	TC	TT	GG	TT	TT	GG	CC	TT	AA	CC	AA	CC	CC	AA	TT	GG	CC	CC	TT	AA	GG	GG	AA	AA	GG	TT	CC	AA	TA	TT	AA	AG	CC	CC	AA	TT	AA	AA	AA	CC	CC
‘Ralls Janet’ ×‘Honeycrisp’	genotype(7-41-48)	AA	TT	GG	CC	GG	TT	AA	TT	TC	GG	TT	TA	GG	CC	TT	AA	CC	AA	CC	CC	AA	TT	GG	CC	CC	TT	AA	GG	GG	AA	AA	GG	TT	CC	AA	TA	TT	AA	AA	CC	CC	AA	TT	AA	AA	AA	CC	CC
‘Ralls Janet’ ×‘Honeycrisp’	genotype(7-41-56)	AA	TT	GG	CC	GG	TT	AA	TT	TC	GG	TT	TA	GG	CC	TT	AA	CC	AA	CC	CC	AA	TT	GG	CC	CC	TT	AA	GG	GG	AA	AA	GG	TT	CC	AA	TA	TT	AA	AA	CC	CC	AA	TT	AA	AA	AA	CC	CC
‘Ralls Janet’ ×‘Honeycrisp’	genotype(7-42-11)	AA	TT	GG	CC	GG	TC	AA	TC	TT	GG	TT	TT	GG	CC	TT	AA	CC	AA	CC	CC	AA	TT	GG	CC	CC	TT	AA	GG	GG	AA	AA	GG	TT	CC	AA	AA	TT	AA	AA	CC	CC	AA	TT	AA	AA	AA	CC	CC
‘Ralls Janet’ ×‘Honeycrisp’	genotype(7-42-17)	AA	TT	GG	CC	GG	TT	AA	TC	TT	GG	TT	TT	GG	CC	TT	AA	TT	AA	CC	CC	AA	TT	GG	CC	CC	TT	AA	GG	GG	AA	AA	GG	TT	CC	AA	TA	TT	AA	AA	CC	CC	AA	TT	AA	AA	AA	CC	CC
‘Ralls Janet’ ×‘Honeycrisp’	genotype(7-42-18)	AA	TT	GG	CC	GG	TC	AA	TT	TT	GG	TT	TT	GG	CC	TT	AA	CT	AA	CC	CC	AA	TT	GG	CC	CC	TT	AA	GG	GG	AA	AA	GG	TT	CC	AA	TA	TT	AA	AA	CC	CC	AA	TT	AA	AA	AA	CC	CC
‘Ralls Janet’ ×‘Honeycrisp’	genotype(7-42-20)	AA	TT	GG	CC	GG	TC	AA	TT	TC	GG	TT	TA	GG	CC	TT	AA	CC	AA	CC	CC	AA	TT	GG	CC	CC	TT	AA	GG	GG	AA	AA	GG	TT	CC	AA	TT	TT	AA	AA	CC	CC	AA	TT	AA	AA	AA	CC	CC
‘Ralls Janet’ ×‘Honeycrisp’	genotype(7-42-21)	AA	TT	GG	CC	GG	TT	AA	TT	TT	GG	TT	TT	GG	CC	TT	AA	CT	AA	CC	CC	AA	TT	GG	CC	CC	TT	AA	GG	GG	AA	AA	GG	TT	CC	AA	TA	TT	AA	AG	CC	CC	AA	TT	AA	AA	AA	CC	CC
‘Ralls Janet’ ×‘Honeycrisp’	genotype(7-42-24)	AA	TT	GG	CC	GG	TT	AA	TT	TT	GG	TT	TT	GG	CC	TT	AA	CT	AA	CC	CC	AA	TA	GG	CC	CC	TT	AA	GT	GG	AA	AA	GG	TT	CC	AA	AA	TT	AA	AG	CC	CC	AA	TT	AA	AA	AA	CC	CC
‘Ralls Janet’ ×‘Honeycrisp’	genotype(7-42-29)	AA	TT	GG	CC	GG	TC	AA	TT	TC	GG	TT	TA	GG	CC	TT	AA	CC	AA	CC	CC	AA	TT	GG	CC	CC	TT	AA	GG	GG	AA	AA	GG	TT	CC	AA	TA	TT	AA	AG	CC	CC	AA	TT	AA	AA	AA	CC	CC
‘Ralls Janet’ ×‘Honeycrisp’	genotype(7-42-33)	AA	TT	GG	CC	GG	TC	AA	TT	TC	GG	TT	TA	GG	CC	TT	AA	CT	AA	CC	CC	AA	TT	GG	CC	CC	TT	AA	GG	GG	AA	AA	GG	TT	CC	AA	TA	TT	AA	AG	CC	CC	AA	TT	AA	AA	AA	CC	CC
‘Ralls Janet’ ×‘Honeycrisp’	genotype(7-42-35)	AA	TT	GG	CC	GG	TC	AA	TC	TC	GG	TT	TA	GG	CC	TT	AA	CT	AA	CC	CC	AA	TT	GG	CC	CC	TT	AA	GG	GG	AA	AA	GG	TT	CC	AA	TA	TT	AA	AG	CC	CC	AA	TT	AA	AA	AA	CC	CC
‘Ralls Janet’ ×‘Honeycrisp’	genotype(7-42-37)	AA	TT	GG	CC	GG	TT	AA	TT	TT	GG	TT	TT	GG	CC	TT	AA	TT	AA	CC	CC	AA	TT	GG	CC	CC	TT	AA	GG	GG	AA	AA	GG	TT	CC	AA	AA	TT	AA	AA	CC	CC	AA	TT	AA	AA	AA	CC	CC
‘Ralls Janet’ ×‘Honeycrisp’	genotype(7-42-47)	AA	TT	GG	CC	GG	TT	AA	TC	TC	GG	TT	TA	GG	CC	TT	AA	CT	AA	CC	CC	AA	TT	GG	CC	CC	TT	AA	GG	GG	AA	AA	GG	TT	CC	AA	TT	TT	AA	AG	CC	CC	AA	TT	AA	AA	AA	CC	CC
‘Ralls Janet’ ×‘Honeycrisp’	genotype(7-42-59)	AA	TT	GG	CC	GG	TC	AA	TC	TT	GG	TT	TT	GG	CC	TT	AA	TT	AA	CC	CC	AA	TT	GG	CC	CC	TT	AA	GG	GG	AA	AA	GG	TT	CC	AA	AA	TT	AA	AG	CC	CC	AA	TT	AA	AA	AA	CC	CC
‘Ralls Janet’ ×‘Honeycrisp’	genotype(7-42-55)	AA	TT	GG	CC	GG	TC	AA	TT	TC	GG	TT	TA	GG	CC	TT	AA	CC	AA	CC	CC	AA	TT	GG	CC	CC	TT	AA	GG	GG	AA	AA	GG	TT	CC	AA	TT	TT	AA	AG	CC	CC	AA	TT	AA	AA	AA	CC	CC
‘Ralls Janet’ ×‘Honeycrisp’	genotype(7-42-57)	AA	TT	GG	CC	GG	TT	AA	TT	TT	GG	TT	TT	GG	CC	TT	AT	CT	AA	CC	CC	AA	TA	GG	CC	CC	TT	AA	GG	GG	GA	AA	GG	TT	CC	AA	TA	TT	AA	AG	CG	CC	AA	TT	AA	AA	AA	CC	CC
‘Ralls Janet’ ×‘Honeycrisp’	genotype(7-43-7)	AA	TT	GG	CC	GG	TC	AA	TC	TC	GG	TT	TA	GG	CC	TT	AA	CC	AA	CC	CC	AA	TT	GG	CC	CC	TT	AA	GG	GG	AA	AA	GG	TT	CC	AA	TT	TT	AA	AG	CC	CC	AA	TT	AA	AA	AA	CC	CC
‘Ralls Janet’ ×‘Honeycrisp’	genotype(7-43-10)	AA	TT	GG	CC	GG	TT	AA	TT	TT	GG	TT	TT	GG	CC	TT	AA	CT	AA	CC	CC	AA	TT	GG	CC	CC	TT	AA	GG	GG	AA	AA	GG	TT	CC	AA	TA	TT	AA	AA	CC	CC	AA	TT	AA	AA	AA	CC	CC
‘Ralls Janet’ ×‘Honeycrisp’	genotype(7-43-13)	AA	TT	GG	CC	GG	TT	AA	TC	TT	GG	TT	TT	GG	CC	TT	AA	CT	AA	CC	CC	AA	TT	GG	CC	CC	TT	AA	GG	GG	AA	AA	GG	TT	CC	AA	AA	TT	AA	AA	CC	CC	AA	TT	AA	AA	AA	CC	CC
‘Ralls Janet’ ×‘Honeycrisp’	genotype(7-43-14)	AA	TT	GG	CC	GG	TT	AA	TC	TT	GG	TT	TT	GG	CC	TT	AT	CT	AA	CC	CC	AA	TT	GG	CC	CC	TT	AA	GG	GG	AA	AA	GG	TT	CC	AA	TT	TT	AA	AG	CC	CC	AA	TT	AA	AA	AA	CC	CC
‘Ralls Janet’ ×‘Honeycrisp’	genotype(7-43-17)	AA	TT	GG	CC	GG	TC	AA	TT	TC	GG	TT	TA	GG	CC	TT	AA	CT	AA	CC	CC	AA	TT	GG	CC	CC	TT	AA	GG	GG	AA	AA	GG	TT	CC	AA	TT	TT	AA	AG	CC	CC	AA	TT	AA	AA	AA	CC	CC
‘Ralls Janet’ ×‘Honeycrisp’	genotype(7-43-21)	AA	TT	GG	CC	GG	TT	AA	TT	TC	GG	TT	TA	GG	CC	TT	AA	CT	AA	CC	CC	AA	TT	GG	CC	CC	TT	AA	GG	GG	AA	AA	GG	TT	CC	AA	TT	TT	AA	AA	CC	CC	AA	TT	AA	AA	AA	CC	CC
‘Ralls Janet’ ×‘Honeycrisp’	genotype(7-43-24)	AA	TT	GG	CC	GG	TC	AA	TT	TC	GG	TT	TA	GG	CC	TT	AA	CC	AA	CC	CC	AA	TT	GG	CC	CC	TT	AA	GG	GG	AA	AA	GG	TT	CC	AA	TT	TT	AA	AA	CC	CC	AA	TT	AA	AA	AA	CC	CC
‘Ralls Janet’ ×‘Honeycrisp’	genotype(7-43-29)	AA	TT	GG	CC	GG	TC	AA	TT	TC	GG	TT	TA	GG	CC	TT	AA	CT	AA	CC	CC	AA	TT	GG	CC	CC	TT	AA	GG	GG	AA	AA	GG	TT	CC	AA	TA	TT	AA	AA	CC	CC	AA	TT	AA	AA	AA	CC	CC
‘Ralls Janet’ ×‘Honeycrisp’	genotype(7-43-30)	AA	TT	GG	CC	GG	TT	AA	TC	TT	GG	TT	TT	GG	CC	TT	AA	CC	AA	CC	CC	AA	TT	GG	CC	CC	TT	AA	GG	GG	AA	AA	GG	TT	CC	AA	TA	TT	AA	AG	CC	CC	AA	TT	AA	AA	AA	CC	CC
‘Ralls Janet’ ×‘Honeycrisp’	genotype(7-43-34)	AA	TT	GG	CC	GG	TC	AA	TT	TT	GG	TT	TT	GG	CC	TT	AA	CT	AA	CC	CC	AA	TA	GG	CC	CC	TT	AA	GT	GG	AA	AA	GG	TT	CC	AA	TA	TT	AA	AA	CC	CC	AA	TT	AA	AA	AA	CC	CC
‘Ralls Janet’ ×‘Honeycrisp’	genotype(7-43-36)	AA	TT	GG	CC	GG	TT	AA	TT	TT	GG	TT	TT	GG	CC	TT	AA	CT	AA	CC	CC	AA	TT	GG	CC	CC	TT	AA	GG	GG	AA	AA	GG	TT	CC	AA	AA	TT	AA	AA	CC	CC	AA	TT	AA	AA	AA	CC	CC
‘Ralls Janet’ ×‘Honeycrisp’	genotype(7-43-38)	AA	TT	GG	CC	GG	TT	AA	TC	TT	GG	TT	TT	GG	CC	TT	AA	CC	AA	CC	CC	AA	TT	GG	CC	CC	TT	AA	GG	GG	AA	AA	GG	TT	CC	AA	AA	TT	AA	AG	CC	CC	AA	TT	AA	AA	AA	CC	CC
‘Ralls Janet’ ×‘Honeycrisp’	genotype(7-43-39)	AA	TT	GG	CC	GG	TT	AA	TC	TC	GG	TT	TA	GG	CC	TT	AA	CT	AA	CC	CC	AA	TT	GG	CC	CC	TT	AA	GG	GG	AA	AA	GG	TT	CC	AA	TT	TT	AA	AA	CC	CC	AA	TT	AA	AA	AA	CC	CC
‘Ralls Janet’ ×‘Honeycrisp’	genotype(7-43-46)	AA	TT	GG	CC	GG	TT	AA	TT	TC	GG	TT	TA	GG	CC	TT	AA	CT	AA	CC	CC	AA	TT	GG	CC	CC	TT	AA	GG	GG	AA	AA	GG	TT	CC	AA	TA	TT	AA	AG	CC	CC	AA	TT	AA	AA	AA	CC	CC
‘Ralls Janet’ ×‘Honeycrisp’	genotype(7-43-53)	AA	TT	GG	CC	GG	TC	AA	TT	TT	GG	TT	TT	GG	CC	TT	AA	CT	AA	CC	CC	AA	TT	GG	CC	CC	TT	AA	GG	GG	AA	AA	GG	TT	CC	AA	TA	TT	AA	AA	CC	CC	AA	TT	AA	AA	AA	CC	CC
‘Ralls Janet’ ×‘Honeycrisp’	genotype(7-43-55)	AA	TT	GG	CC	GG	TC	AA	TC	TC	GG	TT	TA	GG	CC	TT	AA	CC	AA	CC	CC	AA	TT	GG	CC	CC	TT	AA	GG	GG	AA	AA	GG	TT	CC	AA	TA	TT	AA	AA	CC	CC	AA	TT	AA	AA	AA	CC	CC
‘Ralls Janet’ ×‘Honeycrisp’	genotype(7-43-57)	AA	TT	GG	CC	GG	TC	AA	TT	TT	GG	TT	TT	GG	CC	TT	AA	CC	AA	CC	CC	AA	TT	GG	CC	CC	TT	AA	GG	GG	AA	AA	GG	TT	CC	AA	TA	TT	AA	AG	CC	CC	AA	TT	AA	AA	AA	CC	CC
‘Ralls Janet’ ×‘Honeycrisp’	genotype(7-43-69)	AA	TT	GG	CC	GG	TC	AA	TT	TT	GG	TT	TT	GG	CC	TT	AA	CC	AA	CC	CC	AA	TT	GG	CC	CC	TT	AA	GG	GG	AA	AA	GG	TT	CC	AA	AA	TT	AA	AA	CC	CC	AA	TT	AA	AA	AA	CC	CC
‘Ralls Janet’ ×‘Honeycrisp’	genotype(7-44-4)	AA	TT	GG	CC	GG	TT	AA	TT	TT	GG	TT	TT	GG	CC	TT	AA	CC	AA	CC	CC	AA	TT	GG	CC	CC	TT	AA	GG	GG	AA	AA	GG	TT	CC	AA	TA	TT	AA	AA	CC	CC	AA	TT	AA	AA	AA	CC	CC
‘Ralls Janet’ ×‘Honeycrisp’	genotype(7-44-18)	AA	TT	GG	CC	GG	TT	AA	TC	TT	GG	TT	TA	GG	CC	TT	AA	CC	AA	CC	CC	AA	TT	GG	CC	CC	TT	AA	GG	GG	AA	AA	GG	TT	CC	AA	TT	TT	AA	AA	CC	CC	AA	TT	AA	AA	AA	CC	CC
‘Ralls Janet’ ×‘Honeycrisp’	genotype(7-44-20)	AA	TT	GG	CC	GG	TC	AA	TT	TC	GG	TT	TA	GG	CC	TT	AA	CC	AA	CC	CC	AA	TT	GG	CC	CC	TT	AA	GG	GG	AA	AA	GG	TT	CC	AA	TA	TT	AA	AA	CC	CC	AA	TT	AA	AA	AA	CC	CC
‘Ralls Janet’ ×‘Honeycrisp’	genotype(7-44-22)	AA	TT	GG	CC	GG	TT	AA	TT	TC	GG	TT	TA	GG	CC	TT	AA	CT	AA	CC	CC	AA	TT	GG	CC	CC	TT	AA	GG	GG	AA	AA	GG	TT	CC	AA	TA	TT	AA	AG	CC	CC	AA	TT	AA	AA	AA	CC	CC
‘Ralls Janet’ ×‘Honeycrisp’	genotype(7-44-25)	AA	TT	GG	CC	GG	TC	AA	TT	TC	GG	TT	TA	GG	CC	TT	AA	CT	AA	CC	CC	AA	TT	GG	CC	CC	TT	AA	GG	GG	AA	AA	GG	TT	CC	AA	TA	TT	AA	AA	CC	CC	AA	TT	AA	AA	AA	CC	CC
‘Ralls Janet’ ×‘Honeycrisp’	genotype(7-44-27)	AA	TT	GG	CC	GG	TT	AA	TC	TC	GG	TT	TA	GG	CC	TT	AA	CT	AA	CC	CC	AA	TT	GG	CC	CC	TT	AA	GG	GG	AA	AA	GG	TT	CC	AA	TT	TT	AA	AA	CC	CC	AA	TT	AA	AA	AA	CC	CC
‘Ralls Janet’ ×‘Honeycrisp’	genotype(7-44-30)	AA	TT	GG	CC	GG	TT	AA	TC	TT	GG	TT	TT	GG	CC	TT	AA	CC	AA	CC	CC	AA	TT	GG	CC	CC	TT	AA	GG	GG	AA	AA	GG	TT	CC	AA	AA	TT	AA	AA	CC	CC	AA	TT	AA	AA	AA	CC	CC
‘Ralls Janet’ ×‘Honeycrisp’	genotype(7-44-32)	AA	TT	GG	CC	GG	TC	AA	TT	TC	GG	TT	TA	GG	CC	TT	AA	CC	AA	CC	CC	AA	TT	GG	CC	CC	TT	AA	GG	GG	AA	AA	GG	TT	CC	AA	TT	TT	AA	AG	CC	CC	AA	TT	AA	AA	AA	CC	CC
‘Ralls Janet’ ×‘Honeycrisp’	genotype(7-44-35)	AA	TT	GG	CC	GG	TC	AA	TT	TT	GG	TT	TA	GG	CC	TT	AA	TT	AA	CC	CC	AA	TT	GG	CC	CC	TT	AA	GG	GG	AA	AA	GG	TT	CC	AA	TT	TT	AA	AG	CC	CC	AA	TT	AA	AA	AA	CC	CC
‘Ralls Janet’ ×‘Honeycrisp’	genotype(7-44-40)	AA	TT	GG	CC	GG	TC	AA	TC	TT	GG	TT	TT	GG	CC	TT	AT	CT	AA	CC	CC	AA	TT	GG	CC	CC	TT	AA	GG	GG	AA	AA	GG	TT	CC	AA	TT	TT	AA	AA	CC	CC	AA	TT	AA	AA	AA	CC	CC
‘Ralls Janet’ ×‘Honeycrisp’	genotype(7-44-42)	AA	TT	GG	CC	GG	TC	AA	TC	TC	GG	TT	TA	GG	CC	TT	AA	CT	AA	CC	CC	AA	TT	GG	CC	CC	TT	AA	GG	GG	AA	AA	GG	TT	CC	AA	TA	TT	AA	AA	CC	CC	AA	TT	AA	AA	AA	CC	CC
‘Ralls Janet’ ×‘Honeycrisp’	genotype(7-44-43)	AA	TT	GG	CC	GG	TC	AA	TT	TC	GG	TT	TA	GG	CC	TT	AA	TT	AA	CC	CC	AA	TT	GG	CC	CC	TT	AA	GG	GG	AA	AA	GG	TT	CC	AA	TA	TT	AA	AA	CC	CC	AA	TT	AA	AA	AA	CC	CC
‘Ralls Janet’ ×‘Honeycrisp’	genotype(7-44-45)	AA	TT	GG	CC	GG	TC	AA	TT	TC	GG	TT	TA	GG	CC	TT	AA	CT	AA	CC	CC	AA	TT	GG	CC	CC	TT	AA	GG	GG	AA	AA	GG	TT	CC	AA	TT	TT	AA	AA	CC	CC	AA	TT	AA	AA	AA	CC	CC
‘Ralls Janet’ ×‘Honeycrisp’	genotype(7-44-49)	AA	TT	GG	CC	GG	TC	AA	TT	TT	GG	TT	TT	GG	CC	TT	AA	TT	AA	CC	CC	AA	TT	GG	CC	CC	TT	AA	GG	GG	AA	AA	GG	TT	CC	AA	TA	TT	AA	AA	CC	CC	AA	TT	AA	AA	AA	CC	CC
‘Ralls Janet’ ×‘Honeycrisp’	genotype(7-44-50)	AA	TT	GG	CC	GG	TC	AA	TC	TC	GG	TT	TA	GG	CC	TT	AA	CT	AA	CC	CC	AA	TT	GG	CC	CC	TT	AA	GG	GG	AA	AA	GG	TT	CC	AA	TA	TT	AA	AG	CC	CC	AA	TT	AA	AA	AA	CC	CC
‘Ralls Janet’ ×‘Honeycrisp’	genotype(7-44-58)	AA	TT	GG	CC	GG	TC	AA	TT	TT	GG	TT	TT	GG	CC	TT	AA	CC	AA	CC	CC	AA	TT	GG	CC	CC	TT	AA	GG	GG	AA	AA	GG	TT	CC	AA	AA	TT	AA	AA	CC	CC	AA	TT	AA	AA	AA	CC	CC
‘Ralls Janet’ ×‘Honeycrisp’	genotype(7-44-59)	AA	TT	GG	CC	GG	TC	AA	TC	TC	GG	TT	TA	GG	CC	TT	AA	CT	AA	CC	CC	AA	TT	GG	CC	CC	TT	AA	GG	GG	AA	AA	GG	TT	CC	AA	TT	TT	AA	AA	CC	CC	AA	TT	AA	AA	AA	CC	CC
‘Ralls Janet’ ×‘Honeycrisp’	genotype(7-44-60)	AA	TT	GG	CC	GG	TT	AA	TT	TC	GG	TT	TA	GG	CC	TT	AA	TT	AA	CC	CC	AA	TT	GG	CC	CC	TT	AA	GG	GG	AA	AA	GG	TT	CC	AA	TA	TT	AA	AG	CC	CC	AA	TT	AA	AA	AA	CC	CC
‘Ralls Janet’ ×‘Honeycrisp’	genotype(7-44-63)	AA	TT	GG	CC	GG	TC	AA	TT	TT	GG	TT	TT	GG	CC	TT	AA	CT	AA	CC	CC	AA	TT	GG	CC	CC	TT	AA	GG	GG	AA	AA	GG	TT	CC	AA	AA	TT	AA	AA	CC	CC	AA	TT	AA	AA	AA	CC	CC
‘Ralls Janet’ ×‘Honeycrisp’	genotype(7-45-16)	AA	TT	GG	CC	GG	TC	AA	TC	TT	GG	TT	TT	GG	CC	TT	AA	CC	AA	CC	CC	AA	TT	GG	CC	CC	TT	AA	GG	GG	AA	AA	GG	TT	CC	AA	AA	TT	AA	AA	CC	CC	AA	TT	AA	AA	AA	CC	CC
‘Ralls Janet’ ×‘Honeycrisp’	genotype(7-45-19)	AA	TT	GG	CC	GG	TT	AA	TT	TC	GG	TT	TT	GG	CC	TT	AA	CT	AA	CC	CC	AA	TT	GG	CC	CC	TT	AA	GG	GG	AA	AA	GG	TT	CC	AA	TA	TT	AA	AA	CC	CC	AA	TT	AA	AA	AA	CC	CC
‘Ralls Janet’ ×‘Honeycrisp’	genotype(7-45-20)	AA	TT	GG	CC	GG	TT	AA	TT	TC	GG	TT	TT	GG	CC	TT	AA	TT	AA	CC	CC	AA	TT	GG	CC	CC	TT	AA	GG	GG	AA	AA	GG	TT	CC	AA	AA	TT	AA	AA	CC	CC	AA	TT	AA	AA	AA	CC	CC
‘Ralls Janet’ ×‘Honeycrisp’	genotype(7-45-23)	AA	TT	GG	CC	GG	TC	AA	TC	TT	GG	TT	TT	GG	CC	TT	AA	CC	AA	CC	CC	AA	TT	GG	CC	CC	TT	AA	GG	GG	AA	AA	GG	TT	CC	AA	AA	TT	AA	AG	CC	CC	AA	TT	AA	AA	AA	CC	CC
‘Ralls Janet’ ×‘Honeycrisp’	genotype(7-45-34)	AA	TT	GG	CC	GG	TC	AA	TT	TT	GG	TT	TT	GG	CC	TT	AA	TT	AA	CC	CC	AA	TT	GG	CC	CC	TT	AA	GG	GG	AA	AA	GG	TT	CC	AA	AA	TT	AA	AG	CC	CC	AA	TT	AA	AA	AA	CC	CC
‘Ralls Janet’ ×‘Honeycrisp’	genotype(7-45-35)	AA	TT	GG	CC	GG	TC	AA	TT	TT	GG	TT	TT	GG	CC	TT	AA	CT	AA	CC	CC	AA	TT	GG	CC	CC	TT	AA	GG	GG	AA	AA	GG	TT	CC	AA	AA	TT	AA	AG	CC	CC	AA	TT	AA	AA	AA	CC	CC
‘Ralls Janet’ ×‘Honeycrisp’	genotype(7-45-39)	AA	TT	GG	CC	GG	TC	AA	TT	TT	GG	TT	TT	GG	CC	TT	AA	CC	AA	CC	CC	AA	TT	GG	CC	CC	TT	AA	GG	GG	AA	AA	GG	TT	CC	AA	AA	TT	AA	AA	CC	CC	AA	TT	AA	AA	AA	CC	CC
‘Ralls Janet’ ×‘Honeycrisp’	genotype(7-45-40)	AA	TT	GG	CC	GG	TT	AA	TT	TT	GG	TT	TT	GG	CC	TT	AA	CT	AA	CC	CC	AA	TT	GG	CC	CC	TT	AA	GG	GG	AA	AA	GG	TT	CC	AA	AA	TT	AA	AG	CC	CC	AA	TT	AA	AA	AA	CC	CC
‘Ralls Janet’ ×‘Honeycrisp’	genotype(7-45-42)	AA	TT	GG	CC	GG	TC	AA	TT	TT	GG	TT	TT	GG	CC	TT	AA	CT	AA	CC	CC	AA	TT	GG	CC	CC	TT	AA	GG	GG	AA	AA	GG	TT	CC	AA	AA	TT	AA	AG	CC	CC	AA	TT	AA	AA	AA	CC	CC
‘Ralls Janet’ ×‘Honeycrisp’	genotype(7-45-43)	AA	TT	GG	CC	GG	TC	AA	TT	TC	GG	TT	TA	GG	CC	TT	AA	CC	AA	CC	CC	AA	TT	GG	CC	CC	TT	AA	GG	GG	AA	AA	GG	TT	CC	AA	TA	TT	AA	AG	CC	CC	AA	TT	AA	AA	AA	CC	CC
‘Ralls Janet’ ×‘Honeycrisp’	genotype(7-45-46)	AA	TT	GG	CC	GG	TC	AA	TT	TT	GG	TT	TT	GG	CC	TT	AA	CC	AA	CC	CC	AA	TT	GG	CC	CC	TT	AA	GG	GG	AA	AA	GG	TT	CC	AA	AA	TT	AA	AA	CC	CC	AA	TT	AA	AA	AA	CC	CC
‘Ralls Janet’ ×‘Honeycrisp’	genotype(7-45-68)	AA	TT	GG	CC	GG	TC	AA	TT	TT	GG	TT	TT	GG	CC	TT	AT	CT	AA	CC	CC	AA	TT	GG	CC	CC	TT	AA	GG	GG	AA	AA	GG	TT	CC	AA	TT	TT	AA	AA	CC	CC	AA	TT	AA	AA	AA	CC	CC
‘Ralls Janet’ ×‘Honeycrisp’	genotype(7-45-73)	AA	TT	GG	CC	GG	TC	AA	TT	TT	GG	TT	TT	GG	CC	TT	AT	CT	AA	CC	CC	AA	TT	GG	CC	CC	TT	AA	GG	GG	AA	AA	GG	TT	CC	AA	TT	TT	AA	AA	CC	CC	AA	TT	AA	AA	AA	CC	CC
‘Ralls Janet’ ×‘Honeycrisp’	genotype(7-46-18)	AA	TT	GG	CC	GG	TT	AA	TT	TC	GG	TT	TA	GG	CC	TT	AA	CC	AA	CC	CC	AA	TT	GG	CC	CC	TT	AA	GG	GG	AA	AA	GG	TT	CC	AA	TT	TT	AA	AG	CC	CC	AA	TT	AA	AA	AA	CC	CC
‘Ralls Janet’ ×‘Honeycrisp’	genotype(7-46-21)	AA	TT	GG	CC	GG	TC	AA	TT	TT	GG	TT	TT	GG	CC	TT	AA	CT	AA	CC	CC	AA	TT	GG	CC	CC	TT	AA	GG	GG	AA	AA	GG	TT	CC	AA	TA	TT	AA	AG	CC	CC	AA	TT	AA	AA	AA	CC	CC
‘Ralls Janet’ ×‘Honeycrisp’	genotype(7-46-26)	AA	TT	GG	CC	GG	TT	AA	TT	TT	GG	TT	TT	GG	CC	TT	AA	CC	AA	CC	CC	AA	TT	GG	CC	CC	TT	AA	GG	GG	AA	AA	GG	TT	CC	AA	TA	TT	AA	AG	CC	CC	AA	TT	AA	AA	AA	CC	CC
‘Ralls Janet’ ×‘Honeycrisp’	genotype(7-46-28)	AA	TT	GG	CC	GG	TC	AA	TC	TC	GG	TT	TA	GG	CC	TT	AA	CT	AA	CC	CC	AA	TT	GG	CC	CC	TT	AA	GG	GG	AA	AA	GG	TT	CC	AA	TA	TT	AA	AA	CC	CC	AA	TT	AA	AA	AA	CC	CC
‘Ralls Janet’ ×‘Honeycrisp’	genotype(7-46-31)	AA	TT	GG	CC	GG	TT	AA	TC	TC	GG	TT	TA	GG	CC	TT	AA	CC	AA	CC	CC	AA	TT	GG	CC	CC	TT	AA	GG	GG	AA	AA	GG	TT	CC	AA	TA	TT	AA	AG	CC	CC	AA	TT	AA	AA	AA	CC	CC
‘Ralls Janet’ ×‘Honeycrisp’	genotype(7-46-34)	AA	TT	GG	CC	GG	TT	AA	TC	TC	GG	TT	TA	GG	CC	TT	AA	CT	AA	CC	CC	AA	TT	GG	CC	CC	TT	AA	GG	GG	AA	AA	GG	TT	CC	AA	TA	TT	AA	AA	CC	CC	AA	TT	AA	AA	AA	CC	CC
‘Ralls Janet’ ×‘Honeycrisp’	genotype(7-46-36)	AA	TT	GG	CC	GG	TT	AA	TC	TC	GG	TT	TA	GG	CC	TT	AA	CT	AA	CC	CC	AA	TT	GG	CC	CC	TT	AA	GG	GG	AA	AA	GG	TT	CC	AA	TA	TT	AA	AA	CC	CC	AA	TT	AA	AA	AA	CC	CC
‘Ralls Janet’ ×‘Honeycrisp’	genotype(7-46-37)	AA	TT	GG	CC	GG	TT	AA	TC	TC	GG	TT	TA	GG	CC	TT	AA	CC	AA	CC	CC	AA	TT	GG	CC	CC	TT	AA	GG	GG	AA	AA	GG	TT	CC	AA	TA	TT	AA	AG	CC	CC	AA	TT	AA	AA	AA	CC	CC
‘Ralls Janet’ ×‘Honeycrisp’	genotype(7-46-44)	AA	TT	GG	CC	GG	TT	AA	TT	TC	GG	TT	TA	GG	CC	TT	AA	CC	AA	CC	CC	AA	TT	GG	CC	CC	TT	AA	GG	GG	AA	AA	GG	TT	CC	AA	TT	TT	AA	AG	CC	CC	AA	TT	AA	AA	AA	CC	CC
‘Ralls Janet’ ×‘Honeycrisp’	genotype(7-46-58)	AA	TT	GG	CC	GG	TT	AA	TT	TC	GG	TT	TA	GG	CC	TT	AA	CT	AA	CC	CC	AA	TT	GG	CC	CC	TT	AA	GG	GG	AA	AA	GG	TT	CC	AA	TT	TT	AA	AA	CC	CC	AA	TT	AA	AA	AA	CC	CC
‘Ralls Janet’ ×‘Honeycrisp’	genotype(7-46-61)	AA	TT	GG	CC	GG	TT	AA	TT	TC	GG	TT	TA	GG	CC	TT	AA	CT	AA	CC	CC	AA	TT	GG	CC	CC	TT	AA	GG	GG	AA	AA	GG	TT	CC	AA	TA	TT	AA	AG	CC	CC	AA	TT	AA	AA	AA	CC	CC
[truncated: 23 more columns]

## Sheet: ‘Ruixue’ × ‘Alps Otome’
Population	ID	SZ8111	SZ8165	SZ8286	ddy6	SZ3790	SZ8397-02	SZ12448	SZ8558	SZ4161	SZ8646	SZ8824	HB123	SZ1348	SZ832	SZ906	SZ4250	SZ4378	SZ4457	SZ4595	SZ12710	SZ9100	SZ4849	SZ1413	SZ4976	SZ2020	SZ5112	SZ9195	SZ2250	SZ2270	SZ2365	SZ9364	SZ2614	SZ2733	SZ2805	SZ2888	SZ2987	SZ3067	SZ5253	SZ9471	dyy88	SZ1609	SZ5388	XDY127	SZ9751	SZ5464	XDY157	XDY160	SZ5769
	chrom	Chr01	Chr01	Chr02	Chr02	Chr02	Chr02	Chr02	Chr02	Chr02	Chr06	Chr09	Chr11	Chr11	Chr11	Chr11	Chr12	Chr12	Chr12	Chr12	Chr12	Chr12	Chr12	Chr13	Chr13	Chr13	Chr13	Chr13	Chr13	Chr13	Chr13	Chr14	Chr14	Chr14	Chr14	Chr14	Chr14	Chr14	Chr14	Chr15	Chr15	Chr15	Chr15	Chr15	Chr15	Chr15	Chr15	Chr15	Chr15
	position	26192298	27290902	14633892	16060933	20662023	22674062	23876017	26929426	27622440	32321333	921113	3176361	20016627	29379468	32455108	7775358	10871681	12264258	15224557	17104265	21400482	23710003	2101864	3350768	4926176	6066422	6537121	8952017	11870499	13933420	7682281	10291436	12985267	20448307	23187202	25545532	27345446	30020927	6813832	6832683	13283951	18184482	18810707	20670273	22313813	24269269	26425887	27186324
	ref	G	T	C	G	T	A	C	T	A	C	G	T	A	G	C	A	C	C	A	T	G	T	C	A	C	C	A	T	G	C	T	C	T	A	G	G	T	C	A	T	G	A	A	C	A	T	G	A
‘Ruixue’ × ‘Alps Otome’	genotype(7-55-18)	GG	TT	CC	GG	TT	GG	CC	TC	AA	CT	TT	TT	AT	CC	TT	AA	CC	CC	AA	TT	GG	TT	CT	AA	CC	CC	AA	TA	GG	CC	TT	CC	TT	AA	GG	GG	TT	CC	AG	TT	AA	AA	AA	CA	AA	TT	GG	AA
‘Ruixue’ × ‘Alps Otome’	genotype(7-55-21)	GG	TT	CC	GG	TT	AG	CC	CC	AA	CC	GG	TT	AA	CC	TT	AA	CC	CC	AA	TT	GG	TT	CC	AA	CC	CC	AA	TT	GG	CC	TT	CC	TT	AA	GG	GG	TT	CC	AG	TT	AA	AA	AA	CA	AA	TT	GG	AA
‘Ruixue’ × ‘Alps Otome’	genotype(7-55-22)	GG	TT	CC	GG	TT	AG	CC	TC	AA	CC	GT	TT	AT	CC	TT	AA	CG	CT	AC	TT	GG	TT	CC	AA	CC	CC	AA	TA	GG	CC	TT	CC	TT	AA	GG	GG	TT	CC	AA	TT	AA	AA	AA	CA	AA	TT	GG	AA
‘Ruixue’ × ‘Alps Otome’	genotype(7-55-24)	GG	TT	CC	GG	TT	GG	CC	TC	AA	CC	GG	TT	AA	CC	TT	AA	CC	CC	AA	TT	GG	TT	CC	AA	CC	CC	AA	TA	GG	CC	TT	CC	TT	AA	GT	GG	TT	CC	AG	TT	AA	AA	AA	CA	AA	TT	GG	AA
‘Ruixue’ × ‘Alps Otome’	genotype(7-55-25)	GG	TT	CC	GG	TT	AG	CC	CC	AA	CC	GG	TT	AA	CC	TT	AA	CC	CC	AA	TT	GG	TT	CC	AA	CC	CC	AA	TT	GG	CC	TT	CC	TT	AA	GG	GG	TT	CC	AG	TT	AA	AA	AA	CA	AA	TT	GG	AA
‘Ruixue’ × ‘Alps Otome’	genotype(7-55-26)	GG	TT	CC	GG	TT	AG	CC	CC	AA	CT	GG	TT	AT	GC	CT	AG	CG	CT	CC	TT	GG	TT	CC	AA	CC	CC	AA	TT	GG	CC	TT	CC	TT	AA	GG	GG	TT	CC	AA	TT	AA	AA	AA	CA	AA	TT	GG	AA
‘Ruixue’ × ‘Alps Otome’	genotype(7-55-27)	GG	TT	CC	GG	TT	AG	CC	TC	AA	CT	GT	TC	AA	GC	CT	AA	CC	CC	AA	TT	GG	TT	CT	AA	CC	CC	AA	TA	GG	CC	TT	CC	TT	AA	GT	GG	TT	CC	AG	TT	AA	AA	AA	CA	AA	TT	GG	AA
‘Ruixue’ × ‘Alps Otome’	genotype(7-55-28)	GG	TT	CC	GG	TT	AG	CC	TC	AA	CC	GT	TC	AT	GC	TT	AA	CC	CC	AA	TT	GG	TT	CC	AA	CC	CC	AA	TT	GG	CC	TT	CC	TT	AA	GG	GG	TT	CC	AG	TT	AA	AA	AA	CA	AA	TT	GG	AA
‘Ruixue’ × ‘Alps Otome’	genotype(7-55-29)	GG	TT	CC	GG	TT	AG	CC	TC	AA	CT	GT	TT	AA	GC	TT	AG	CC	CC	AC	TT	GG	TT	CT	AA	CC	CC	AA	TA	GG	CC	TT	CC	TT	AA	GT	GG	TT	CC	AG	TT	AA	AA	AA	CA	AA	TT	GG	AA
‘Ruixue’ × ‘Alps Otome’	genotype(7-55-30)	GG	TT	CC	GG	TT	GG	CC	CC	AA	CT	GT	TT	AA	GC	CT	AG	CC	CC	AA	TT	GG	TT	CT	AA	CC	CC	AA	TA	GG	CC	TT	CC	TT	AA	GT	GG	TT	CC	AA	TT	AA	AA	AA	CA	AA	TT	GG	AA
‘Ruixue’ × ‘Alps Otome’	genotype(7-55-31)	GA	TC	CC	GG	TT	AG	CC	TC	AA	CT	GT	TT	AA	GG	CT	AG	CC	CC	AC	TT	GG	TT	CC	AA	CC	CC	AA	TT	GG	CC	TT	CC	TT	AA	GT	GG	TT	CC	AG	TT	AA	AA	AA	CA	AA	TT	GG	AA
‘Ruixue’ × ‘Alps Otome’	genotype(7-55-33)	GG	TT	CC	GG	TT	GG	CC	TC	AA	TT	GT	TT	AT	GC	CC	AA	CC	CC	AC	TT	GG	TT	CC	AA	CC	CC	AA	TA	GG	CC	TT	CC	TT	AA	GT	GG	TT	CC	AG	TT	AA	AA	AA	CA	AA	TT	GG	AA
‘Ruixue’ × ‘Alps Otome’	genotype(7-55-34)	GG	TT	CC	GG	TT	AG	CC	TC	AA	TT	GG	TT	AT	GC	CC	AG	CC	CC	AC	TT	GG	TT	CT	AA	CC	CC	AA	TA	GG	CC	TT	CC	TT	AA	GT	GG	TT	CC	AA	TT	AA	AA	AA	CA	AA	TT	GG	AA
‘Ruixue’ × ‘Alps Otome’	genotype(7-55-35)	GG	TT	CC	GG	TT	AG	CC	TC	AA	CT	GT	TT	AT	CC	CT	AG	CC	CC	AC	TT	GG	TT	CT	AA	CC	CC	AA	TT	GG	CC	TT	CC	TT	AA	GT	GG	TT	CC	AA	TT	AA	AA	AA	CA	AA	TT	GG	AA
‘Ruixue’ × ‘Alps Otome’	genotype(7-55-37)	GG	TT	CC	GG	TT	GG	CC	CC	AA	CC	GT	TT	AT	CC	TT	AA	CC	CC	AA	TT	GG	TT	CC	AA	CC	CC	AA	TA	GG	CC	TT	CC	TT	AA	GG	GG	TT	CC	AA	TT	AA	AA	AA	CA	AA	TT	GG	AA
‘Ruixue’ × ‘Alps Otome’	genotype(7-55-38)	GG	TT	CC	GG	TT	AG	CC	TC	AA	CT	GG	TT	AA	CC	TT	AG	CG	CT	CC	TT	GG	TT	CC	AA	CC	CC	AA	TA	GG	CC	TT	CC	TT	AA	GT	GG	TT	CC	AA	TT	AA	AA	AA	CA	AA	TT	GG	AA
‘Ruixue’ × ‘Alps Otome’	genotype(7-55-39)	GG	TT	CC	GG	TT	GG	CC	TC	AA	CT	GT	TT	AT	CC	TT	AG	CC	CC	AC	TT	GG	TT	CC	AA	CC	CC	AA	TT	GG	CC	TT	CC	TT	AA	GG	GG	TT	CC	AA	TT	AA	AA	AA	CA	AA	TT	GG	AA
‘Ruixue’ × ‘Alps Otome’	genotype(7-55-40)	GG	TT	CC	GG	TT	GG	CC	CC	AA	CT	GT	TT	AT	CC	TT	AG	CC	CC	AA	TT	GG	TT	CC	AA	CC	CC	AA	TA	GG	CC	TT	CC	TT	AA	GT	GG	TT	CC	AA	TT	AA	AA	AA	CA	AA	TT	GG	AA
‘Ruixue’ × ‘Alps Otome’	genotype(7-55-41)	GG	TT	CC	GG	TT	GG	CC	TC	AA	CC	GT	TT	AT	CC	TT	AA	CC	CC	AA	TT	GG	TT	CC	AA	CC	CC	AA	TT	GG	CC	TT	CC	TT	AA	GG	GG	TT	CC	AG	TT	AA	AA	AA	CA	AA	TT	GG	AA
‘Ruixue’ × ‘Alps Otome’	genotype(7-55-42)	GG	TT	CC	GG	TT	AG	CC	TC	AA	CT	GG	TT	AT	CC	TT	AG	CC	CC	AC	TT	GG	TT	CC	AA	CC	CC	AA	TT	GG	CC	TT	CC	TT	AA	GT	GG	TT	CC	AA	TT	AA	AA	AA	CA	AA	TT	GG	AA
‘Ruixue’ × ‘Alps Otome’	genotype(7-55-43)	GG	TT	CC	GG	TT	AG	CC	CC	AA	TT	GG	TT	AT	GC	CT	AA	CC	CC	AA	TT	GG	TT	CC	AA	CC	CC	AA	TA	GG	CC	TT	CC	TT	AA	GG	GG	TT	CC	AG	TT	AA	AA	AA	CA	AA	TT	GG	AA
‘Ruixue’ × ‘Alps Otome’	genotype(7-55-44)	GG	TT	CC	GG	TT	AG	CC	CC	AA	CT	GT	TT	AT	GC	CT	AA	CG	CT	AC	TT	GG	TT	CC	AA	CC	CC	AA	TT	GG	CC	TT	CC	TT	AA	GG	GG	TT	CC	AA	TT	AA	AA	AA	CA	AA	TT	GG	AA
‘Ruixue’ × ‘Alps Otome’	genotype(7-55-45)	GG	TT	CC	GG	TT	GG	CC	TC	AA	CT	GG	TT	AA	GC	CT	AG	CC	CC	AC	TT	GG	TT	CC	AA	CC	CC	AA	TA	GG	CC	TT	CC	TT	AA	GT	GG	TT	CC	AA	TT	AA	AA	AA	CA	AA	TT	GG	AA
‘Ruixue’ × ‘Alps Otome’	genotype(7-55-46)	GG	TT	CC	GG	TT	AG	CC	TC	AA	CC	GG	TC	AT	GC	CC	AA	CC	CC	AA	TT	GG	TT	CT	AA	CC	CC	AA	TA	GG	CC	TT	CC	TT	AA	GT	GG	TT	CC	AA	TT	AA	AA	AA	CA	AA	TT	GG	AA
‘Ruixue’ × ‘Alps Otome’	genotype(7-56-18)	GG	TT	CC	GG	TT	GG	CC	CC	AA	CT	GG	TT	AA	CC	TT	AG	CG	CT	CC	TT	GG	TT	CC	AA	CC	CC	AA	TT	GG	CC	TT	CC	TT	AA	GT	GG	TT	CC	AG	TT	AA	AA	AA	CA	AA	TT	GG	AA
‘Ruixue’ × ‘Alps Otome’	genotype(7-56-20)	GG	TT	CC	GG	TT	AG	CC	CC	AA	CC	GT	TT	AT	GC	CT	AG	CC	CC	AC	TT	GG	TT	CC	AA	CC	CC	AA	TT	GG	CC	TT	CC	TT	AA	GG	GG	TT	CC	AG	TT	AA	AA	AA	CA	AA	TT	GG	AA
‘Ruixue’ × ‘Alps Otome’	genotype(7-56-21)	GG	TT	CC	GG	TT	AG	CC	CC	AA	CT	GT	TT	AA	GC	CC	AA	CG	CT	AC	TT	GG	TT	CC	AA	CC	CC	AA	TA	GG	CC	TT	CC	TT	AA	GT	GG	TT	CC	AA	TT	AA	AA	AA	CC	AA	TT	GG	AA
‘Ruixue’ × ‘Alps Otome’	genotype(7-56-22)	GG	TT	CC	GG	TT	GG	CC	TC	AA	CT	GT	TT	AA	CC	TT	AG	CC	CC	AC	TT	GG	TT	CC	AA	CC	CC	AA	TT	GG	CC	TT	CC	TT	AA	GT	GG	TT	CC	AG	TT	AA	AA	AA	CA	AA	TT	GG	AA
‘Ruixue’ × ‘Alps Otome’	genotype(7-56-25)	GG	TT	CC	GG	TT	AG	CC	TC	AA	CT	GT	TT	AT	CC	CT	AA	CC	CC	AA	TT	GG	TT	CC	AA	CC	CC	AA	TT	GG	CC	TT	CC	TT	AA	GG	GG	TT	CC	AA	TT	AA	AA	AA	CA	AA	TT	GG	AA
‘Ruixue’ × ‘Alps Otome’	genotype(7-56-27)	GG	TT	CC	GG	TT	GG	CC	CC	AA	CT	GG	TT	AA	CC	TT	AA	CC	CT	AC	TT	GG	TT	CC	AA	CC	CC	AA	TT	GG	CC	TT	CC	TT	AA	GG	GG	TT	CC	AA	TT	AA	AA	AA	CA	AA	TT	GG	AA
‘Ruixue’ × ‘Alps Otome’	genotype(7-56-28)	GG	TT	CC	GG	TT	GG	CC	CC	AA	TT	GT	TT	AA	CC	CC	AG	CC	CC	AC	TT	GG	TT	CT	AA	CC	CC	AA	TT	GG	CC	TT	CC	TT	AA	GG	GG	TT	CC	AA	TT	AA	AA	AA	CA	AA	TT	GG	AA
‘Ruixue’ × ‘Alps Otome’	genotype(7-56-29)	GA	TC	CC	GG	TT	AG	CC	TC	AA	CT	GT	TT	AA	GG	CC	AA	CC	CC	AA	TT	GG	TT	CT	AA	CC	CC	AA	TA	GG	CC	TT	CC	TT	AA	GT	GG	TT	CC	AG	TT	AA	AA	AA	CA	AA	TT	GG	AA
‘Ruixue’ × ‘Alps Otome’	genotype(7-56-30)	GG	TT	CC	GG	TT	AG	CC	CC	AA	TT	GG	TT	AA	GC	CC	AA	CG	CT	AC	TT	GG	TT	CC	AA	CC	CC	AA	TA	GG	CC	TT	CC	TT	AA	GG	GG	TT	CC	AG	TT	AA	AA	AA	CA	AA	TT	GG	AA
‘Ruixue’ × ‘Alps Otome’	genotype(7-56-31)	GG	TT	CC	GG	TT	AG	CC	TC	AA	CT	GT	TT	AT	GC	CT	AG	CG	CT	AC	TT	GG	TT	CC	AA	CC	CC	AA	TT	GG	CC	TT	CC	TT	AA	GG	GG	TT	CC	AA	TT	AA	AA	AA	CA	AA	TT	GG	AA
‘Ruixue’ × ‘Alps Otome’	genotype(7-56-32)	GG	TT	CC	GG	TT	AG	CC	CC	AA	TT	GT	TT	AA	GC	CT	AG	CG	CT	CC	TT	GG	TT	CC	AA	CC	CC	AA	TA	GG	CC	TT	CC	TT	AA	GT	GG	TT	CC	AG	TT	AA	AA	AA	CA	AA	TT	GG	AA
‘Ruixue’ × ‘Alps Otome’	genotype(7-56-33)	GG	TT	CC	GG	TT	AG	CC	TC	AA	CC	GT	TT	AT	CC	TT	AG	CC	CC	AC	TT	GG	TT	CC	AA	CC	CC	AA	TA	GG	CC	TT	CC	TT	AA	GG	GG	TT	CC	AA	TT	AA	AA	AA	CA	AA	TT	GG	AA
‘Ruixue’ × ‘Alps Otome’	genotype(7-56-34)	GA	TC	CC	GG	TT	AG	CC	CC	AA	CT	GT	TC	AT	GC	TT	AA	CC	CC	AA	TT	GG	TT	CT	AA	CC	CC	AA	TT	GG	CC	TT	CC	TT	AA	GT	GG	TT	CC	AG	TT	AA	AA	AA	CA	AA	TT	GG	AA
‘Ruixue’ × ‘Alps Otome’	genotype(7-56-35)	GA	TC	CC	GG	TT	AG	CC	TC	AA	CT	GG	TT	AA	GC	CC	AG	CC	CC	AC	TT	GG	TT	CT	AA	CC	CC	AA	TA	GG	CC	TT	CC	TT	AA	GT	GG	TT	CC	AG	TT	AA	AA	AA	CA	AA	TT	GG	AA
‘Ruixue’ × ‘Alps Otome’	genotype(7-56-37)	GG	TT	CC	GG	TT	AG	CC	CC	AA	CT	GG	TT	AT	CC	TT	AG	CC	CC	AC	TT	GG	TT	CC	AA	CC	NA	NA	NA	NA	NA	NA	NA	NA	NA	NA	NA	NA	NA	NA	NA	NA	NA	NA	NA	NA	NA	NA	NA
‘Ruixue’ × ‘Alps Otome’	genotype(7-56-38)	GG	TT	CC	GG	TT	AG	CC	CC	AA	CC	GT	TT	AT	GC	CT	AA	CC	CC	AA	TT	GG	TT	CC	AA	CC	CC	AA	TT	GG	CC	TT	CC	TT	AA	GG	GG	TT	CC	AA	TT	AA	AA	AA	CA	AA	TT	GG	AA
‘Ruixue’ × ‘Alps Otome’	genotype(7-56-43)	GG	TT	CC	GG	TT	GG	CC	CC	AA	CT	GT	TT	AT	CC	CT	AA	CC	CC	AC	TT	GG	TT	CT	AA	CC	CC	AA	TT	GG	CC	TT	CC	TT	AA	GG	GG	TT	CC	AA	TT	AA	AA	AA	CA	AA	TT	GG	AA
‘Ruixue’ × ‘Alps Otome’	genotype(7-56-44)	GG	TT	CC	GG	TT	AG	CC	CC	AA	TT	GG	TC	AA	GG	CC	GG	CC	CC	CC	TT	GG	TT	CC	AA	CC	CC	AA	TT	GG	CC	TT	CC	TT	AA	GG	GG	TT	CC	AA	TT	AA	AA	AA	CA	AA	TT	GG	AA
‘Ruixue’ × ‘Alps Otome’	genotype(7-56-45)	GG	TT	CC	GG	TT	AG	CC	TC	AA	TT	GG	TT	AA	CC	TT	AG	CC	CC	AC	TT	GG	TT	CC	AA	CC	CC	AA	TT	GG	CC	TT	CC	TT	AA	GG	GG	TT	CC	AA	TT	AA	AA	AA	CA	AA	TT	GG	AA
‘Ruixue’ × ‘Alps Otome’	genotype(7-56-46)	GG	TT	CC	GG	TT	GG	CC	TC	AA	TT	GT	TT	AA	CC	TT	AA	CC	CC	AA	TT	GG	TT	CC	AA	CC	CC	AA	TT	GG	CC	TT	CC	TT	AA	GT	GG	TT	CC	AA	TT	AA	AA	AA	CA	AA	TT	GG	AA
‘Ruixue’ × ‘Alps Otome’	genotype(7-56-47)	GG	TT	CC	GG	TT	GG	CC	CC	AA	CT	GT	TT	AA	GC	CC	AA	CC	CC	AA	TT	GG	TT	CT	AA	CC	CC	AA	TA	GG	CC	TT	CC	TT	AA	GG	GG	TT	CC	AG	TT	AA	AA	AA	CA	AA	TT	GG	AA
‘Ruixue’ × ‘Alps Otome’	genotype(7-56-48)	GG	TT	CC	GG	TT	AG	CC	CC	AA	CT	GT	TT	AA	GC	CT	AG	CC	CC	AC	TT	GG	TT	CT	AA	CC	CC	AA	TA	GG	CC	TT	CC	TT	AA	GT	GG	TT	CC	AA	TT	AA	AA	AA	CA	AA	TT	GG	AA
‘Ruixue’ × ‘Alps Otome’	genotype(7-56-50)	GG	TT	CC	GG	TT	GG	CC	TC	AA	CC	GG	TT	AT	CC	TT	AA	CC	CC	AC	TT	GG	TT	CC	AA	CC	NA	NA	NA	NA	NA	NA	NA	NA	NA	NA	NA	NA	NA	NA	NA	NA	NA	NA	NA	NA	NA	NA	NA
‘Ruixue’ × ‘Alps Otome’	genotype(7-57-30)	GG	TT	CC	GG	TT	AG	CC	CC	AA	CC	GG	TT	AT	CC	TT	AA	CC	CC	AA	TT	GG	TT	CC	AA	CC	CC	AA	TT	GG	CC	TT	CC	TT	AA	GT	GG	TT	CC	AA	TT	AA	AA	AA	CA	AA	TT	GG	AA
‘Ruixue’ × ‘Alps Otome’	genotype(7-57-31)	GG	TT	CC	GG	TT	GG	CC	CC	AA	CT	GG	TT	AA	CC	TT	AA	CC	CC	AA	TT	GG	TT	CC	AA	CC	CC	AA	TA	GG	CC	TT	CC	TT	AA	GG	GG	TT	CC	AG	TC	AA	AA	AA	CA	AA	TT	GG	AA
‘Ruixue’ × ‘Alps Otome’	genotype(7-57-33)	GG	TT	CC	GG	TT	AG	CC	TC	AA	TT	GT	TT	AA	GC	CT	AA	CC	CC	AA	TT	GG	TT	CT	AA	CC	CC	AA	TA	GG	CC	TT	CC	TT	AA	GG	GG	TT	CC	AG	TT	AA	AA	AA	CA	AA	TT	GG	AA
‘Ruixue’ × ‘Alps Otome’	genotype(7-57-36)	GG	TT	CC	GG	TT	GG	CC	CC	AA	CT	GT	TT	AA	CC	TT	AA	CC	CC	AA	TT	GG	TT	CT	AA	CC	CC	AA	TT	GG	CC	TT	CC	TT	AA	GT	GG	TT	CC	AG	TT	AA	AA	AA	CA	AA	TT	GG	AA
‘Ruixue’ × ‘Alps Otome’	genotype(7-57-37)	GA	TC	CC	GG	TT	AG	CC	TC	AA	CT	GT	TT	AA	GC	TT	GG	CC	CC	CC	TT	GG	TT	CT	AA	CC	CC	AA	TT	GG	CC	TT	CC	TT	AA	GT	GG	TT	CC	AA	TT	AA	AA	AA	CA	AA	TT	GG	AA
‘Ruixue’ × ‘Alps Otome’	genotype(7-57-38)	GG	TT	CC	GG	TT	GG	CC	CC	AA	TT	GT	TT	AA	CC	TT	AA	CC	CC	AA	TT	GG	TT	CC	AA	CC	CC	AA	TA	GG	CC	TT	CC	TT	AA	GT	GG	TT	CC	AA	TT	AA	AA	AA	CA	AA	TT	GG	AA
‘Ruixue’ × ‘Alps Otome’	genotype(7-57-40)	GA	TT	CC	GG	TT	AG	CC	TC	AA	TT	GT	TC	AT	GG	CC	AG	CC	CC	AC	TT	GG	TT	CT	AA	CC	CC	AA	TA	GG	CC	TT	CC	TT	AA	GG	GG	TT	CC	AG	TT	AA	AA	AA	CA	AA	TT	GG	AA
‘Ruixue’ × ‘Alps Otome’	genotype(7-57-42)	GG	TT	CC	GG	TT	GG	CC	TC	AA	TT	GG	TT	AT	CC	TT	AA	CC	CC	AA	TT	GG	TT	CC	AA	CC	CC	AA	TT	GG	CC	TT	CC	TT	AA	GT	GG	TT	CC	AG	TT	AA	AA	AA	CA	AA	TT	GG	AA
‘Ruixue’ × ‘Alps Otome’	genotype(7-57-43)	GG	TT	CC	GG	TT	AG	CC	TC	AA	TT	GT	TT	AT	CC	CT	AA	CC	CC	AA	TT	GG	TT	CC	AA	CC	CC	AA	TA	GG	CC	TT	CC	TT	AA	GT	GG	TT	CC	AG	TT	AA	AA	AA	CA	AA	TT	GG	AA
‘Ruixue’ × ‘Alps Otome’	genotype(7-57-44)	GG	TT	CC	GG	TT	GG	CC	TC	AA	CC	GG	TT	AA	GC	CT	AG	CG	CT	CC	TT	GG	TT	CC	AA	CC	CC	AA	TT	GG	CC	TT	CC	TT	AA	GG	GG	TT	CC	AA	TT	AA	AA	AA	CA	AA	TT	GG	AA
‘Ruixue’ × ‘Alps Otome’	genotype(7-57-46)	GG	TT	CC	GG	TT	AG	CC	TC	AA	CT	GG	TT	AA	GC	CT	AG	CC	CC	AC	TT	GG	TT	CC	AA	CC	CC	AA	TT	GG	CC	TT	CC	TT	AA	GG	GG	TT	CC	AG	TT	AA	AA	AA	CA	AA	TT	GG	AA
‘Ruixue’ × ‘Alps Otome’	genotype(7-57-47)	GG	TT	CC	GG	TT	GG	CC	CC	AA	CT	GT	TT	AA	GC	CC	AA	CC	CC	AA	TT	GG	TT	CC	AA	CC	CC	AA	TT	GG	CC	TT	CC	TT	AA	GG	GG	TT	CC	AA	TT	AA	AA	AA	CA	AA	TT	GG	AA
‘Ruixue’ × ‘Alps Otome’	genotype(7-57-48)	GG	TT	CC	GG	TT	AG	CC	CC	AA	TT	GT	TT	AT	CC	TT	AG	CG	CT	CC	TT	GG	TT	CC	AA	CC	CC	AA	TA	GG	CC	TT	CC	TT	AA	GG	GG	TT	CC	AA	TT	AA	AA	AA	CA	AA	TT	GG	AA
‘Ruixue’ × ‘Alps Otome’	genotype(7-57-49)	GG	TT	CC	GG	TT	GG	CC	TC	AA	CT	GG	TT	AT	CC	TT	AG	CC	CC	AC	TT	GG	TT	CC	AA	CC	CC	AA	TT	GG	CC	TT	CC	TT	AA	GG	GG	TT	CC	AG	TT	AA	AA	AA	CA	AA	TT	GG	AA
‘Ruixue’ × ‘Alps Otome’	genotype(7-57-50)	GG	TT	CC	GG	TT	AG	CC	CC	AA	CT	TT	TT	AT	CC	CT	AG	CC	CC	AC	TT	GG	TT	CC	AA	CC	CC	AA	TT	GG	CC	TT	CC	TT	AA	GG	GG	TT	CC	AA	TT	AA	AA	AA	CA	AA	TT	GG	AA
‘Ruixue’ × ‘Alps Otome’	genotype(7-57-51)	GG	TT	CC	GG	TT	AG	CC	TC	AA	CT	GT	TT	AA	GC	CT	AG	CC	CC	AC	TT	GG	TT	CC	AA	CC	CC	AA	TT	GG	CC	TT	CC	TT	AA	GG	GG	TT	CC	AG	TT	AA	AA	AA	CA	AA	TT	GG	AA
‘Ruixue’ × ‘Alps Otome’	genotype(7-57-52)	GG	TT	CC	GG	TT	AG	CC	TC	AA	TT	GG	TT	AT	GC	CT	AG	CG	CT	CC	TT	GG	TT	CC	AA	CC	CC	AA	TT	GG	CC	TT	CC	TT	AA	GG	GG	TT	CC	AA	TT	AA	AA	AA	CA	AA	TT	GG	AA
‘Ruixue’ × ‘Alps Otome’	genotype(7-57-53)	GG	TT	CC	GG	TT	GG	CC	TC	AA	CT	GG	TT	AA	GC	CC	AG	CC	CC	AC	TT	GG	TT	CC	AA	CC	CC	AA	TA	GG	CC	TT	CC	TT	AA	GG	GG	TT	CC	AA	TT	AA	AA	AA	CA	AA	TT	GG	AA
‘Ruixue’ × ‘Alps Otome’	genotype(7-57-57)	GA	TC	CC	GG	TT	AG	CC	TC	AA	CT	TT	TT	AA	GC	CT	AG	CC	CC	AC	TT	GG	TT	CT	AA	CC	CC	AA	TT	GG	CC	TT	CC	TT	AA	GG	GG	TT	CC	AA	TT	AA	AA	AA	CA	AA	TT	GG	AA
‘Ruixue’ × ‘Alps Otome’	genotype(7-57-58)	GG	TT	CC	GG	TT	GG	CC	TC	AA	CT	GT	TT	AT	GC	CC	AG	CC	CC	AC	TT	GG	TT	CT	AA	CC	CC	AA	TT	GG	CC	TT	CC	TT	AA	GT	GG	TT	CC	AA	TT	AA	AA	AA	CA	AA	TT	GG	AA
‘Ruixue’ × ‘Alps Otome’	genotype(7-57-59)	GG	TT	CC	GG	TT	AG	CC	TC	AA	TT	GT	TT	AA	CC	TT	AA	CG	CT	AC	TT	GG	TT	CC	AA	CC	CC	AA	TA	GG	CC	TT	CC	TT	AA	GG	GG	TT	CC	AA	TT	AA	AA	AA	CA	AA	TT	GG	AA
‘Ruixue’ × ‘Alps Otome’	genotype(7-57-60)	GG	TT	CC	GG	TT	GG	CC	CC	AA	CC	GG	TT	AA	GC	CT	AA	CG	CT	AC	TT	GG	TT	CC	AA	CC	CC	AA	TA	GG	CC	TT	CC	TT	AA	GG	GG	TT	CC	AA	TT	AA	AA	AA	CA	AA	TT	GG	AA
‘Ruixue’ × ‘Alps Otome’	genotype(7-57-61)	GG	TT	CC	GG	TT	AG	CC	CC	AA	TT	GG	TT	AT	CC	CC	AA	CC	CC	AA	TT	GG	TT	CC	AA	CC	CC	AA	TT	GG	CC	TT	CC	TT	AA	GT	GG	TT	CC	AA	TT	AA	AA	AA	CA	AA	TT	GG	AA
‘Ruixue’ × ‘Alps Otome’	genotype(7-57-62)	GG	TT	CC	GG	TT	GG	CC	CC	AA	TT	TT	TT	AA	GG	CC	AG	CC	CC	AC	TT	GG	TT	CC	AA	CC	CC	AA	TT	GG	CC	TT	CC	TT	AA	GG	GG	TT	CC	AA	TT	AA	AA	AA	CA	AA	TT	GG	AA
‘Ruixue’ × ‘Alps Otome’	genotype(7-57-63)	GG	TT	CC	GG	TT	AG	CC	TC	AA	CT	GT	TC	AA	GG	CT	GG	CC	CC	CC	TT	GG	TT	CC	AA	CC	CC	AA	TA	GG	CC	TT	CC	TT	AA	GT	GG	TT	CC	AA	TT	AA	AA	AA	CA	AA	TT	GG	AA
‘Ruixue’ × ‘Alps Otome’	genotype(7-58-33)	GG	TT	CC	GG	TT	AG	CC	TC	AA	CT	GG	TT	AT	CC	TT	AG	CG	CT	CC	TT	GG	TT	CC	AA	CC	CC	AA	TT	GG	CC	TT	CC	TT	AA	GT	GG	TT	CC	AA	TT	AA	AA	AA	CA	AA	TT	GG	AA
‘Ruixue’ × ‘Alps Otome’	genotype(7-58-34)	GG	TT	CC	GG	TT	GG	CC	TC	AA	CT	GT	TT	AT	GC	CC	AG	CC	CC	AA	TT	GG	TT	CT	AA	CC	CC	AA	TA	GG	CC	TT	CC	TT	AA	GG	GG	TT	CC	AA	TT	AA	AA	AA	CA	AA	TT	GG	AA
‘Ruixue’ × ‘Alps Otome’	genotype(7-58-35)	GG	TT	CC	GG	TT	GG	CC	TC	AA	TT	GT	TT	AA	CC	TT	AA	CC	CC	AA	TT	GG	TT	CC	AA	CC	CC	AA	TA	GG	CC	TT	CC	TT	AA	GG	GG	TT	CC	AA	TT	AA	AA	AA	CA	AA	TT	GG	AA
‘Ruixue’ × ‘Alps Otome’	genotype(7-58-43)	GG	TT	CC	GG	TT	AG	CC	TC	AA	CT	GT	TT	AT	GC	CT	AG	CC	CC	AC	TT	GG	TT	CC	AA	CC	CC	AA	TT	GG	CC	TT	CC	TT	AA	GG	GG	TT	CC	AA	TT	AA	AA	AA	CA	AA	TT	GG	AA
‘Ruixue’ × ‘Alps Otome’	genotype(7-58-44)	GG	TT	CC	GG	TT	AG	CC	TC	AA	CT	GG	TT	AA	CC	TT	AA	CC	CC	AA	TT	GG	TT	CC	AA	CC	CC	AA	TT	GG	CC	TT	CC	TT	AA	GG	GG	TT	CC	AA	TT	AA	AA	AA	CA	AA	TT	GG	AA
‘Ruixue’ × ‘Alps Otome’	genotype(7-58-51)	GG	TT	CC	GG	TT	GG	CC	TC	AA	CT	GT	TT	AT	GC	CT	AG	CG	CT	CC	TT	GG	TT	CC	AA	CC	CC	AA	TT	GG	CC	TT	CC	TT	AA	GG	GG	TT	CC	AA	TT	AA	AA	AA	CA	AA	TT	GG	AA
‘Ruixue’ × ‘Alps Otome’	genotype(7-58-52)	GG	TT	CC	GG	TT	AG	CC	TC	AA	CT	GG	TT	AA	CC	TT	AG	CC	CC	AC	TT	GG	TT	CC	AA	CC	CC	AA	TT	GG	CC	TT	CC	TT	AA	GG	GG	TT	CC	AA	TT	AA	AA	AA	CA	AA	TT	GG	AA
‘Ruixue’ × ‘Alps Otome’	genotype(7-58-53)	GG	TT	CC	GG	TT	GG	CC	TC	AA	TT	GG	TT	AT	GC	CT	AG	CG	CT	CC	TT	GG	TT	CC	AA	CC	CC	AA	TT	GG	CC	TT	CC	TT	AA	GG	GG	TT	CC	AA	TT	AA	AA	AA	CA	AA	TT	GG	AA
NA: Not applicable (the genotype is not be identified).
[truncated: 22 more columns]

## Sheet: ‘Fuping Qiuzi’ ×‘Ruixue’
Population	ID	XDY127	XDY157	XDY160	XDY346	ddy6	dyy88	FDY190	HB123	newdy292	SZ10554	SZ10597	SZ11309	SZ11912	SZ12448	SZ12710	SZ1348	SZ1413	SZ4976	SZ2020	SZ5112	SZ9195	SZ2250	SZ2270	SZ2365	SZ2614	SZ2733	SZ2805	SZ2888	SZ2987	SZ1609	SZ273	SZ6268	SZ3067	SZ5253	SZ3158	SZ3450	SZ3790	SZ4161	SZ4250	SZ4378	SZ4457	SZ4595	SZ4849	SZ5388	SZ5464	SZ5769	SZ5929	SZ6076
	chrom	Chr15	Chr15	Chr15	Chr16	Chr02	Chr15	Chr16	Chr11	Chr16	Chr15	Chr15	Chr16	Chr16	Chr02	Chr12	Chr11	Chr13	Chr13	Chr13	Chr13	Chr13	Chr13	Chr13	Chr13	Chr14	Chr14	Chr14	Chr14	Chr14	Chr15	Chr15	Chr15	Chr14	Chr14	Chr16	Chr16	Chr02	Chr02	Chr12	Chr12	Chr12	Chr12	Chr12	Chr15	Chr15	Chr15	Chr15	Chr15
	position	18810707	24269269	26425887	6334724	16060933	6832683	3552434	3176361	6398049	40559644	44293907	574182	13933577	23876017	17104265	20016627	2101864	3350768	4926176	6066422	6537121	8952017	11870499	13933420	10291436	12985267	20448307	23187202	25545532	13283951	37109478	38111629	27345446	30020927	9187936	3299638	20662023	27622440	7775358	10871681	12264258	15224557	23710003	18184482	22313813	27186324	31402325	33640614
	ref	A	T	G	C	G	T	A	T	T	G	T	T	G	C	T	A	C	A	C	C	A	T	G	C	C	T	A	G	G	G	A	G	T	C	A	T	T	A	A	C	C	A	T	A	A	A	C	C
‘Fuping Qiuzi’ ×‘Ruixue’	genotype(7-57-3)	AA	TT	GG	CC	GG	TT	AA	TT	TT	GG	TT	TT	GG	CC	TT	AA	CC	AA	CC	CC	AA	TT	GG	CC	CA	TT	AG	GT	GG	AA	AA	GG	TA	CC	AA	TA	TT	AA	AG	CG	CT	AC	TT	AA	AA	AA	CC	CC
‘Fuping Qiuzi’ ×‘Ruixue’	genotype(7-57-5)	AA	TT	GG	CC	GA	TT	AA	TT	TT	GG	TT	TA	GG	CA	TT	AA	CC	AA	CC	CC	AA	TT	GG	CC	CA	TT	AG	GT	GG	GA	AA	GG	TA	CC	AA	TT	TC	AG	AG	CG	CT	CC	TT	AA	AA	AA	CC	CC
‘Fuping Qiuzi’ ×‘Ruixue’	genotype(7-57-8)	AA	TT	GG	CC	GA	TT	AA	TT	TT	GG	TT	TA	GG	CA	TT	AA	CC	AA	CC	CC	AA	TT	GG	CC	CC	TT	AA	GT	GG	AA	AA	GG	TA	CC	AA	TA	TC	AG	AA	CG	CC	AC	TG	AA	AA	AA	CC	CC
‘Fuping Qiuzi’ ×‘Ruixue’	genotype(7-57-9)	AA	TT	GG	CC	GG	TT	AA	TT	TT	GG	TT	TA	GG	CC	TT	AA	CC	AA	CC	CC	AA	TT	GG	CC	CC	TT	AA	GT	GG	AA	AA	GG	TT	CC	AA	TT	TT	AA	GG	CG	CT	AC	TT	AA	AA	AA	CC	CC
‘Fuping Qiuzi’ ×‘Ruixue’	genotype(7-57-10)	AA	TG	GA	CC	GG	TT	AA	TT	TT	GA	TC	TT	GG	CC	TT	AA	CT	AC	CT	CC	AG	TA	GA	CG	CA	TT	AG	GT	GG	AA	AA	GT	TA	CC	AA	TA	TT	AA	AG	CG	CT	AC	TT	AA	AT	AA	CT	CC
‘Fuping Qiuzi’ ×‘Ruixue’	genotype(7-57-11)	AA	TG	GA	CC	GA	TT	AA	TT	TT	GA	TC	TT	GG	CA	TT	AA	CC	AA	CC	CC	AA	TT	GG	CC	CA	TT	AG	GT	GG	AA	AA	GT	TA	CC	AA	AA	TC	AG	GG	CG	CT	CC	TT	AA	AT	AA	CT	CC
‘Fuping Qiuzi’ ×‘Ruixue’	genotype(7-57-12)	AA	TT	GG	CC	GG	TT	AA	TT	TT	GG	TT	TA	GG	CC	TT	AA	CC	AA	CC	CC	AA	TA	GA	CG	CC	TT	AA	GT	GG	AA	AA	GG	TT	CC	AA	TA	TT	AA	AG	CG	CT	AC	TT	AA	AA	AA	CC	CC
‘Fuping Qiuzi’ ×‘Ruixue’	genotype(7-57-13-1)	AA	TG	GA	CC	GG	TT	AA	TT	TT	GA	TC	TA	GG	CC	TT	AA	CC	AA	CC	CC	AG	TA	GA	CG	CA	TT	AG	GT	GG	AA	AA	GT	TA	CC	AA	TT	TT	AA	GG	CG	CT	CC	TT	AA	AT	AA	CT	CC
‘Fuping Qiuzi’ ×‘Ruixue’	genotype(7-57-13-2)	AA	TG	GA	CC	GG	TT	AA	TT	TT	GA	TC	TA	GG	CC	TT	AA	CC	AA	CC	CC	AA	TT	GA	CG	CA	TT	AG	GT	GG	GA	AA	GT	TA	CC	AA	TT	TT	AA	GG	CG	CT	AC	TT	AA	AT	AA	CT	CC
‘Fuping Qiuzi’ ×‘Ruixue’	genotype(7-57-16)	AA	TG	GA	CC	GG	TT	AA	TT	TT	GA	TC	TA	GG	CC	TT	AA	CT	AA	CC	CC	AA	TT	GG	CC	CC	TT	AA	GT	GG	AA	AA	GT	TT	CC	AA	TT	TT	AA	AA	CG	CC	AC	TG	AA	AT	AA	CT	CC
‘Fuping Qiuzi’ ×‘Ruixue’	genotype(7-57-20)	AA	TT	GG	CC	GG	TT	AA	TT	TT	GG	TT	TT	GG	CC	TT	AA	CC	AA	CC	CC	AA	TT	GG	CC	CC	TT	AA	GT	GG	GA	AA	GG	TT	CC	AA	TA	TT	AA	AG	CG	CT	AC	TT	AA	AA	AA	CC	CC
‘Fuping Qiuzi’ ×‘Ruixue’	genotype(7-57-24)	AA	TG	GA	CC	GG	TT	AA	TT	TT	GA	TC	TT	GG	CC	TT	AA	CT	AC	CT	CC	AG	TA	GA	CG	CC	TT	AA	GT	GG	AA	AA	GT	TT	CC	AA	AA	TT	AA	AG	CG	CT	AC	TT	AA	AT	AA	CT	CC
‘Fuping Qiuzi’ ×‘Ruixue’	genotype(7-58-2)	AA	TT	GG	CC	GG	TT	AA	TT	TT	GG	TC	TA	GG	CC	TT	AA	CT	AC	CT	CC	AG	TA	GA	CG	CC	TT	AG	GT	GG	AA	AA	GG	TA	CC	AA	TT	TT	AA	AG	CG	CC	CC	TT	AA	AA	AA	CC	CC
‘Fuping Qiuzi’ ×‘Ruixue’	genotype(7-58-3)	AA	TT	GG	CC	GG	TT	AA	TT	TT	GG	TT	TT	GG	CC	TT	AA	CC	AA	CC	CC	AA	TT	GG	CC	CA	TT	AG	GT	GG	AA	AA	GG	TA	CC	AA	AA	TT	AA	GG	CG	CT	CC	TT	AA	AA	AA	CC	CC
‘Fuping Qiuzi’ ×‘Ruixue’	genotype(7-58-5)	AA	TT	GG	CC	GG	TT	AA	TT	TT	GG	TT	TT	GG	CC	TT	AA	CT	AC	CC	CC	AA	TT	GG	CC	CA	TT	AG	GT	GG	GA	AA	GG	TA	CC	AA	TA	TT	AA	AG	CG	CT	AC	TT	AA	AA	AA	CC	CC
‘Fuping Qiuzi’ ×‘Ruixue’	genotype(7-58-10)	AA	TT	GG	CC	GG	TT	AA	TT	TT	GG	TT	TA	GG	CC	TT	AA	CC	AA	CC	CC	AA	TT	GG	CC	CC	TT	AA	GT	GG	GA	AA	GG	TT	CC	AA	TT	TT	AA	AG	CG	CT	AC	TT	AA	AA	AA	CC	CC
‘Fuping Qiuzi’ ×‘Ruixue’	genotype(7-58-11)	AA	TG	GA	CC	GG	TT	AA	TT	TT	GA	TT	TT	GG	CC	TT	AA	CC	AA	CC	CC	AA	TT	GG	CC	CA	TT	AG	GT	GG	AA	AA	GT	TT	CC	AA	AA	TT	AA	GG	CG	CT	CC	TT	AA	AT	AA	CT	CC
‘Fuping Qiuzi’ ×‘Ruixue’	genotype(7-58-12)	AA	TT	GG	CC	GA	TT	AA	TT	TT	GG	TT	TA	GG	CA	TT	AA	CT	AC	CT	CC	AG	TA	GA	CG	CA	TT	AG	GT	GG	GA	AA	GG	TA	CC	AA	TT	TC	AG	AA	CG	CC	AC	TG	AA	AA	AA	CC	CC
‘Fuping Qiuzi’ ×‘Ruixue’	genotype(7-58-14)	AA	TG	GA	CC	GA	TT	AA	TT	TT	GA	TC	TA	GG	CA	TT	AA	CT	AC	CT	CC	AG	TA	GA	CG	CA	TT	AG	GT	GG	GA	AA	GT	TA	CC	AA	TT	TC	AG	AA	CG	CC	CC	TG	AA	AT	AA	CT	CC
‘Fuping Qiuzi’ ×‘Ruixue’	genotype(7-58-17)	AA	TG	GA	CC	GA	TT	AA	TT	TT	GA	TC	TT	GG	CA	TT	AA	CC	AA	CC	CC	AA	TT	GG	CC	CC	TT	AA	GT	GG	GA	AA	GT	TA	CC	AA	TA	TC	AG	AG	CG	CT	AC	TT	AA	AA	AA	CT	CC
‘Fuping Qiuzi’ ×‘Ruixue’	genotype(7-58-21)	AA	TT	GG	CC	GA	TT	AA	TT	TT	GG	TT	TA	GG	CA	TT	AA	CT	AC	CT	CC	AA	TT	GG	CC	CA	TT	AG	GT	GG	AA	AA	GG	TA	CC	AA	TT	TC	AG	GG	CG	CT	CC	TT	AA	AA	AA	CC	CC
‘Fuping Qiuzi’ ×‘Ruixue’	genotype(7-58-22)	AA	TT	GG	CC	GG	TT	AA	TT	TT	GG	TT	TT	GG	CC	TT	AA	CC	AA	CC	CC	AA	TT	GG	CC	CA	TT	AG	GT	GG	GA	AA	GG	TA	CC	AA	TA	TT	AA	AG	CG	CC	AC	TG	AA	AA	AA	CC	CC
‘Fuping Qiuzi’ ×‘Ruixue’	genotype(7-58-23)	AA	TT	GG	CC	GA	TT	AA	TT	TT	GG	TT	TT	GG	CA	TT	AA	CC	AA	CC	CC	AG	TA	GA	CG	CA	TT	AG	GT	GG	GA	AA	GG	TA	CC	AA	TA	TC	AG	AG	CG	CT	AC	TG	AA	AA	AA	CC	CC
‘Fuping Qiuzi’ ×‘Ruixue’	genotype(7-58-25)	AA	TT	GG	CC	GA	TT	AA	TT	TT	GG	TT	TA	GG	CA	TT	AA	CC	AA	CC	CC	AA	TA	GA	CG	CC	TT	AA	GT	GG	AA	AA	GG	TT	CC	AA	TT	TC	AG	AA	CG	CC	AC	TG	AA	AA	AA	CC	CC
‘Fuping Qiuzi’ ×‘Ruixue’	genotype(7-58-26)	AA	TG	GA	CC	GG	TT	AA	TT	TT	GA	TC	TT	GG	CC	TT	AA	CT	AA	CC	CC	AA	TT	GG	CC	CC	TT	AA	GT	GG	AA	AA	GT	TT	CC	AA	TA	TT	AA	GG	CG	CT	CC	TT	AA	AT	AA	CT	CC
‘Fuping Qiuzi’ ×‘Ruixue’	genotype(7-58-27)	AA	TG	GA	CC	GA	TT	AA	TT	TT	GA	TC	TA	GG	CA	TT	AA	CC	AA	CC	CC	AA	TT	GG	CC	CA	TT	AG	GT	GG	GA	AA	GT	TA	CC	AA	TT	TC	AG	AA	CG	CC	AC	TG	AA	AT	AA	CT	CC
‘Fuping Qiuzi’ ×‘Ruixue’	genotype(7-58-28)	AA	TG	GA	CC	GG	TT	AA	TT	TT	GA	TC	TA	GG	CC	TT	AA	CC	AA	CC	CC	AA	TT	GG	CC	CA	TT	AG	GT	GG	GA	AA	GT	TA	CC	AA	TA	TT	AA	AG	CG	CT	CC	TT	AA	AT	AA	CT	CC
‘Fuping Qiuzi’ ×‘Ruixue’	genotype(7-58-29)	AA	TT	GG	CC	GA	TT	AA	TT	TT	GG	TT	TT	GG	CA	TT	AA	CC	AA	CC	CC	AA	TT	GG	CC	CA	TT	AG	GT	GG	GA	AA	GG	TA	CC	AA	TA	TC	AG	GG	CG	CT	CC	TT	AA	AA	AA	CC	CC
‘Fuping Qiuzi’ ×‘Ruixue’	genotype(7-59-2)	AA	TG	GA	CC	GA	TT	AA	TT	TT	GA	TC	TT	GG	CA	TT	AA	CT	AC	CT	CC	AG	TA	GA	CG	CA	TT	AG	GT	GG	GA	AA	GT	TA	CC	AA	TA	TC	AG	AG	CG	CT	CC	TT	AA	AT	AA	CT	CC
‘Fuping Qiuzi’ ×‘Ruixue’	genotype(7-59-4)	AA	TG	GA	CC	GG	TT	AA	TT	TT	GA	TC	TA	GG	CC	TT	AA	CC	AA	CC	CC	AA	TA	GA	CG	CA	TT	AG	GT	GG	GA	AA	GT	TA	CC	AA	TA	TT	AA	AA	CG	CC	CC	TG	AA	AT	AA	CT	CC
‘Fuping Qiuzi’ ×‘Ruixue’	genotype(7-59-5)	AA	TG	GA	CC	GA	TT	AA	TT	TT	GA	TC	TT	GG	CA	TT	AA	CT	AC	CT	CC	AG	TA	GA	CG	CA	TT	AG	GT	GG	GA	AA	GT	TA	CC	AA	TA	TC	AG	AG	CG	CT	CC	TT	AA	AT	AA	CT	CC
‘Fuping Qiuzi’ ×‘Ruixue’	genotype(7-59-6)	AA	TT	GG	CC	GA	TT	AA	TT	TT	GG	TT	TA	GG	CA	TT	AA	CC	AA	CC	CC	AA	TT	GG	CC	CA	TT	AG	GT	GG	AA	AA	GG	TA	CC	AA	TT	TC	AG	GG	CG	CT	CC	TT	AA	AA	AA	CC	CC
‘Fuping Qiuzi’ ×‘Ruixue’	genotype(7-59-27)	AA	TT	GG	CC	GA	TT	AA	TT	TT	GG	TT	TT	GG	CA	TT	AA	CT	AC	CT	CC	AG	TA	GA	CG	CA	TT	AG	GT	GG	GA	AA	GG	TA	CC	AA	AA	TC	AG	GG	CG	CT	CC	TT	AA	AA	AA	CC	CC
‘Fuping Qiuzi’ ×‘Ruixue’	genotype(7-59-8)	AA	TG	GA	CC	GA	TT	AA	TT	TT	GA	TC	TT	GG	CA	TT	AA	CT	AC	CT	CC	AG	TT	GG	CC	CC	TT	AA	GT	GG	GA	AA	GT	TT	CC	AA	TA	TC	AG	GG	CG	CT	CC	TT	AA	AT	AA	CT	CC
‘Fuping Qiuzi’ ×‘Ruixue’	genotype(7-59-9)	AA	TG	GA	CC	GG	TT	AA	TT	TT	GA	TC	TA	GG	CC	TT	AA	CT	AC	CT	CC	AG	TA	GA	CG	CA	TT	AG	GT	GG	GA	AA	GT	TA	CC	AA	TA	TT	AA	AG	CG	CT	AC	TT	AA	AT	AA	CT	CC
‘Fuping Qiuzi’ ×‘Ruixue’	genotype(7-59-10)	AA	TG	GA	CC	GG	TT	AA	TT	TT	GA	TC	TT	GG	CC	TT	AA	CT	AC	CT	CC	AA	TT	GG	CC	CC	TT	AA	GT	GG	GA	AA	GT	TA	CC	AA	TA	TT	AA	GG	CG	CT	CC	TT	AA	AT	AA	CT	CC
‘Fuping Qiuzi’ ×‘Ruixue’	genotype(7-59-11)	AA	TG	GA	CC	GA	TT	AA	TT	TT	GA	TC	TA	GG	CA	TT	AA	CT	AC	CT	CT	AG	TA	GA	CG	CA	TT	AG	TT	GG	AA	AA	GG	TA	CC	AA	TA	TT	AG	AG	GG	CT	CC	TG	AA	AT	AA	CC	CA
‘Fuping Qiuzi’ ×‘Ruixue’	genotype(7-59-12)	AA	TT	GG	CC	GG	TT	AA	TT	TT	GG	TT	TA	GG	CC	TT	AA	CC	AA	CT	CC	AG	TA	GA	CG	CA	TT	AG	GT	GG	AA	AA	GG	TA	CC	AA	TA	TT	AA	AG	CG	CC	CC	TG	AA	AA	AA	CC	CC
‘Fuping Qiuzi’ ×‘Ruixue’	genotype(7-59-13)	AA	TG	GA	CC	GA	TT	AA	TT	TT	GA	TC	TT	GG	CA	TT	AA	CC	AA	CC	CC	AA	TT	GA	CG	CA	TT	AG	GT	GG	GA	AA	GT	TA	CC	AA	TA	TC	AG	AA	CG	CC	AC	TG	AA	AT	AA	CT	CC
‘Fuping Qiuzi’ ×‘Ruixue’	genotype(7-59-14)	AA	TG	GA	CC	GA	TT	AA	TT	TT	GA	TC	TA	GG	CA	TT	AA	CT	AC	CT	CC	AG	TA	GA	CG	CA	TT	AG	GT	GG	GA	AA	GT	TA	CC	AA	TT	TC	AG	GG	CG	CT	CC	TT	AA	AT	AA	CT	CC
‘Fuping Qiuzi’ ×‘Ruixue’	genotype(7-59-15)	AA	TG	GA	CC	GA	TT	AA	TT	TT	GA	TC	TA	GG	CA	TT	AA	CT	AC	CT	CC	AG	TT	GG	CC	CA	TT	AG	GT	GG	AA	AA	GT	TA	CC	AA	TT	TC	AG	AG	CG	CC	CC	TG	AA	AT	AA	CT	CC
‘Fuping Qiuzi’ ×‘Ruixue’	genotype(7-59-17)	AA	TG	GA	CC	GA	TT	AA	TT	TT	GA	TC	TT	GG	CA	TT	AA	CT	AC	CT	CC	AG	TA	GA	CC	CC	TT	AA	GT	GG	GA	AA	GT	TT	CC	AA	AA	TC	AG	AG	CG	CC	AC	TG	AA	AT	AA	CT	CC
‘Fuping Qiuzi’ ×‘Ruixue’	genotype(7-59-18)	AA	TT	GG	CC	GA	TT	AA	TT	TT	GG	TT	TA	GG	CA	TT	AA	CT	AC	CT	CC	AG	TA	GA	CG	CC	TT	AA	GT	GG	AA	AA	GG	TT	CC	AA	TT	TC	AG	GG	CG	CT	CC	TT	AA	AT	AA	CC	CC
‘Fuping Qiuzi’ ×‘Ruixue’	genotype(7-59-20)	AA	TG	GA	CC	GA	TT	AA	TT	TT	GA	TC	TT	GG	CA	TT	AA	CC	AA	CC	CC	AA	TT	GG	CC	CA	TT	AG	GT	GG	GA	AA	GT	TA	CC	AA	TA	TC	AG	GG	CG	CT	CC	TT	AA	AT	AA	CT	CC
‘Fuping Qiuzi’ ×‘Ruixue’	genotype(7-59-22)	AA	TT	GG	CC	GG	TT	AA	TT	TT	GG	TT	TT	GG	CC	TT	AA	CC	AA	CC	CC	AA	TT	GG	CC	CA	TT	AG	GT	GG	GA	AA	GG	TA	CC	AA	TA	TT	AA	AG	CG	CC	CC	TG	AA	AA	AA	CC	CC
‘Fuping Qiuzi’ ×‘Ruixue’	genotype(7-59-23)	AA	TG	GA	CC	GA	TT	AA	TT	TT	GA	TC	TT	GG	CA	TT	AA	CT	AC	CT	CC	AG	TT	GG	CC	CA	TT	AG	GT	GG	GA	AA	GT	TA	CC	AA	AA	TC	AG	GG	CG	CT	CC	TT	AA	AT	AA	CT	CC
‘Fuping Qiuzi’ ×‘Ruixue’	genotype(7-59-24)	AA	TT	GG	CC	GA	TT	AA	TT	TT	GA	TC	TT	GG	CA	TT	AA	CC	AA	CC	CC	AA	TT	GG	CC	CA	TT	AG	GT	GG	AA	AA	GT	TA	CC	AA	TA	TC	AG	AA	CG	CC	AC	TG	AA	AA	AA	CC	CC
‘Fuping Qiuzi’ ×‘Ruixue’	genotype(7-59-26)	AA	TT	GG	CC	GA	TT	AA	TT	TT	GG	TT	TA	GG	CA	TT	AA	CC	AA	CC	CC	AA	TA	GA	CG	CC	TT	AA	GT	GG	AA	AA	GG	TT	CC	AA	TT	TC	AG	AG	CG	CC	CC	TT	AA	AA	AA	CC	CC
‘Fuping Qiuzi’ ×‘Ruixue’	genotype(7-59-29)	AA	TT	GG	CC	GG	TT	AA	TT	TT	GG	TT	TA	GG	CC	TT	AA	CC	AA	CC	CC	AA	TT	GG	CC	CA	TT	AG	GT	GG	AA	AA	GG	TA	CC	AA	TA	TT	AA	AA	CG	CC	AC	TG	AA	AA	AA	CC	CC
‘Fuping Qiuzi’ ×‘Ruixue’	genotype(7-59-31)	AA	TT	GG	CC	GG	TT	AA	TT	TT	GG	TT	TT	GG	CC	TT	AA	CT	AC	CT	CC	AG	TA	GA	CG	CA	TT	AG	GT	GG	AA	AA	GG	TA	CC	AA	TA	TT	AA	AG	CG	CT	AC	TT	AA	AT	AA	CC	CC
‘Fuping Qiuzi’ ×‘Ruixue’	genotype(7-59-32)	AA	TG	GA	CC	GA	TT	AA	TT	TT	GA	TC	TA	GG	CA	TT	AA	CC	AC	CT	CC	AG	TA	GA	CG	CA	TT	AG	GT	GG	AA	AA	GT	TA	CC	AA	TA	TC	AG	AG	CG	CT	AC	TT	AA	AT	AA	CT	CC
‘Fuping Qiuzi’ ×‘Ruixue’	genotype(7-59-33)	AA	TT	GG	CC	GG	TT	AA	TT	TT	GG	TT	TA	GG	CC	TT	AA	CT	AC	CT	CC	AG	TA	GA	CG	CC	TT	AA	GT	GG	AA	AA	GG	TT	CC	AA	TT	TT	AA	AA	CG	CC	CC	TG	AA	AA	AA	CC	CC
‘Fuping Qiuzi’ ×‘Ruixue’	genotype(7-59-34)	AA	TG	GA	CC	GA	TT	AA	TT	TT	GA	TC	TA	GG	CA	TT	AA	CT	AC	CT	CC	AG	TA	GG	CC	CA	TT	AG	GT	GG	GA	AA	GT	TA	CC	AA	TT	TC	AG	AG	CG	CT	AC	TT	AA	AT	AA	CT	CC
‘Fuping Qiuzi’ ×‘Ruixue’	genotype(7-59-35)	AA	TG	GA	CC	GA	TT	AA	TT	TT	GA	TC	TT	GG	CC	TT	AA	CC	AA	CC	CC	AA	TT	GG	CC	CA	TT	AG	GT	GG	GA	AA	GT	TA	CC	AA	AA	TT	AA	AG	CG	CC	CC	TG	AA	AT	AA	CT	CC
‘Fuping Qiuzi’ ×‘Ruixue’	genotype(7-59-37)	AA	TG	GA	CC	GG	TT	AA	TT	TT	GG	TT	TT	GG	CC	TT	AA	CT	AC	CT	CC	AG	TT	GG	CC	CA	TT	AG	GT	GG	AA	AA	GT	TA	CC	AA	AA	TT	AA	AG	CG	CC	CC	TG	AA	AT	AA	CT	CC
‘Fuping Qiuzi’ ×‘Ruixue’	genotype(7-59-40)	AA	TT	GG	CC	GG	TT	AA	TT	TT	GA	TC	TA	GG	CC	TT	AA	CT	AC	CT	CC	AG	TA	GA	CG	CA	TT	AG	GT	GG	GA	AA	GT	TA	CC	AA	TA	TT	AA	AA	CG	CC	AC	TG	AA	AA	AA	CC	CC
‘Fuping Qiuzi’ ×‘Ruixue’	genotype(7-59-42)	AA	TG	GA	CC	GA	TT	AA	TT	TT	GA	TC	TA	GG	CA	TT	AA	CC	AA	CC	CC	AA	TT	GG	CC	CA	TT	AG	GT	GG	AA	AA	GT	TT	CC	AA	TT	TC	AG	AG	CG	CC	CC	TG	AA	AT	AA	CT	CC
‘Fuping Qiuzi’ ×‘Ruixue’	genotype(7-59-44)	AA	TG	GA	CC	GA	TT	AA	TT	TT	GA	TC	TA	GG	CA	TT	AA	CT	AA	CC	CC	AA	TT	GG	CC	CC	TT	AA	GT	GG	AA	AA	GT	TT	CC	AA	TA	TC	AG	AA	CG	CC	AC	TG	AA	AT	AA	CT	CC
‘Fuping Qiuzi’ ×‘Ruixue’	genotype(7-59-45)	AA	TT	GG	CC	GG	TT	AA	TT	TT	GG	TT	TT	GG	CC	TT	AA	CC	AA	CC	CC	AA	TT	GG	CC	CA	TT	AG	GT	GG	GA	AA	GG	TA	CC	AA	AA	TT	AA	GG	CG	CT	CC	TT	AA	AA	AA	CC	CC
‘Fuping Qiuzi’ ×‘Ruixue’	genotype(7-59-48)	AA	TT	GG	CC	GG	TT	AA	TT	TT	GG	TT	TT	GG	CC	TT	AA	CC	AA	CC	CC	AA	TT	GG	CC	CA	TT	AG	GT	GG	AA	AA	GG	TA	CC	AA	AA	TT	AA	GG	CG	CT	CC	TT	AA	AA	AA	CC	CC
‘Fuping Qiuzi’ ×‘Ruixue’	genotype(7-60-37)	AA	TG	GA	CC	GA	TT	AA	TT	TT	GA	TC	TT	GG	CA	TT	AA	CC	AA	CC	CC	AA	TT	GG	CC	CA	TT	AG	GT	GG	AA	AA	GT	TA	CC	AA	TT	TC	AG	AA	CG	CC	AC	TG	AA	AT	AA	CT	CC
‘Fuping Qiuzi’ ×‘Ruixue’	genotype(7-60-2)	AA	TT	GG	CC	GG	TT	AA	TT	TT	GG	TT	TT	GG	CC	TT	AA	CT	AC	CT	CC	AG	TA	GA	CG	CC	TT	AA	GT	GG	GA	AA	GG	TT	CC	AA	TA	TT	AA	GG	CG	CT	CC	TT	AA	AA	AA	CC	CC
‘Fuping Qiuzi’ ×‘Ruixue’	genotype(7-60-38)	AA	TT	GG	CC	GG	TT	AA	TT	TT	GG	TT	TT	GG	CC	TT	AA	CT	AA	CT	CC	AG	TA	GA	CG	CC	TT	AA	GT	GG	AA	AA	GG	TT	CC	AA	AA	TT	AA	AG	CC	CC	AC	TT	AA	AA	AA	CC	CC
‘Fuping Qiuzi’ ×‘Ruixue’	genotype(7-60-39)	AA	TG	GA	CC	GA	TT	AA	TT	TT	GA	TC	TA	GG	CA	TT	AA	CT	AC	CT	CC	AG	TA	GA	CG	CC	TT	AA	GT	GG	AA	AA	GT	TT	CC	AA	TT	TC	AG	GG	CG	CT	CC	TT	AA	AT	AA	CT	CC
‘Fuping Qiuzi’ ×‘Ruixue’	genotype(7-60-6)	AA	TG	GA	CC	GA	TT	AA	TT	TT	GA	TC	TT	GG	CA	TT	AA	CT	AA	CC	CC	AA	TT	GA	CG	CC	TT	AA	GT	GG	GA	AA	GT	TT	CC	AA	TT	TC	AG	GG	CG	CT	CC	TT	AA	AT	AA	CT	CC
‘Fuping Qiuzi’ ×‘Ruixue’	genotype(7-60-7)	AA	TG	GA	CC	GA	TT	AA	TT	TT	GA	TC	TT	GG	CA	TT	AA	CT	AA	CC	CC	AA	TT	GA	CG	CC	TT	AA	GT	GG	GA	AA	GT	TT	CC	AA	TA	TC	AG	AG	CG	CT	CC	TG	AA	AT	AA	CT	CC
‘Fuping Qiuzi’ ×‘Ruixue’	genotype(7-60-40)	AA	TG	GA	CC	GA	TT	AA	TT	TT	GA	TC	TA	GG	CA	TT	AA	CT	AC	CT	CC	AG	TA	GA	CG	CC	TT	AA	GT	GG	AA	AA	GT	TT	CC	AA	TT	TC	AG	GG	CG	CT	CC	TT	AA	AT	AA	CT	CC
‘Fuping Qiuzi’ ×‘Ruixue’	genotype(7-60-10)	AA	TT	GG	CC	GG	TT	AA	TT	TT	GG	TC	TA	GG	CC	TT	AA	CC	AA	CC	CC	AA	TT	GG	CC	CA	TT	AG	GT	GG	AA	AA	GG	TA	CC	AA	TT	TT	AA	AG	CG	CT	AC	TT	AA	AA	AA	CC	CC
‘Fuping Qiuzi’ ×‘Ruixue’	genotype(7-60-11)	AA	TT	GG	CC	GA	TT	AA	TT	TT	GG	TT	TA	GG	CA	TT	AA	CC	AA	CC	CC	AA	TT	GG	CC	CA	TT	AG	GT	GG	AA	AA	GG	TA	CC	AA	TT	TC	AG	AG	CG	CC	AC	TG	AA	AA	AA	CC	CC
‘Fuping Qiuzi’ ×‘Ruixue’	genotype(7-60-13)	AA	TT	GG	CC	GA	TT	AA	TT	TT	GG	TT	TA	GG	CA	TT	AA	CC	AA	CC	CC	AA	TT	GG	CC	CA	TT	AG	GT	GG	GA	AA	GG	TA	CC	AA	TT	TC	AG	AA	CG	CC	AC	TG	AA	AA	AA	CC	CC
‘Fuping Qiuzi’ ×‘Ruixue’	genotype(7-60-14)	AA	TG	GA	CC	GG	TT	AA	TT	TT	GA	TC	TA	GG	CC	TT	AA	CC	AA	CC	CC	AA	TT	GG	CC	CC	TT	AA	GT	GG	AA	AA	GT	TT	CC	AA	TA	TT	AA	AA	CG	CC	AC	TG	AA	AT	AA	CT	CC
‘Fuping Qiuzi’ ×‘Ruixue’	genotype(7-60-17)	AA	TT	GG	CC	GA	TT	AA	TT	TT	GG	TT	TA	GG	CA	TT	AA	CT	AC	CT	CC	AG	TA	GA	CC	CA	TT	AG	GT	GG	GA	AA	GG	TT	CC	AA	TA	TC	AG	GG	CG	CT	CC	TT	AA	AA	AA	CC	CC
‘Fuping Qiuzi’ ×‘Ruixue’	genotype(7-60-41)	AA	TT	GG	CC	GG	TT	AA	TT	TT	GG	TT	TT	GG	CC	TT	AA	CT	AA	CC	CC	AA	TT	GG	CC	CC	TT	AA	GT	GG	GA	AA	GG	TT	CC	AA	TA	TT	AA	AG	CG	CT	AC	TT	AA	AA	AA	CC	CC
‘Fuping Qiuzi’ ×‘Ruixue’	genotype(7-60-18)	AA	TT	GG	CC	GG	TT	AA	TT	TT	GG	TT	TA	GG	CC	TT	AA	CT	AC	CT	CC	AG	TA	GA	CG	CC	TT	AA	GT	GG	AA	AA	GG	TT	CC	AA	TA	TT	AA	AA	CG	CC	AC	TG	AA	AA	AA	CC	CC
‘Fuping Qiuzi’ ×‘Ruixue’	genotype(7-60-19)	AA	TG	GA	CC	GA	TT	AA	TT	TT	GA	TC	TT	GG	CA	TT	AA	CT	AC	CT	CC	AG	TA	GA	CG	CC	TT	AA	GT	GG	AA	AA	GT	TT	CC	AA	AA	TC	AG	AA	CG	CC	AC	TG	AA	AT	AA	CT	CC
‘Fuping Qiuzi’ ×‘Ruixue’	genotype(7-60-20)	AA	TT	GG	CC	GG	TT	AA	TT	TT	GG	TT	TT	GG	CC	TT	AA	CC	AA	CT	CC	AG	TA	GA	CG	CA	TT	AG	GT	GG	AA	AA	GG	TA	CC	AA	TA	TT	AA	AA	CG	CC	AC	TG	AA	AA	AA	CC	CC
‘Fuping Qiuzi’ ×‘Ruixue’	genotype(7-60-21)	AA	TT	GG	CC	GA	TT	AA	TT	TT	GG	TT	TT	GG	CA	TT	AA	CT	AC	CT	CC	AG	TA	GA	CG	CC	TT	AG	GT	GG	GA	AA	GG	TA	CC	AA	TA	TC	AG	GG	CG	CT	CC	TT	AA	AA	AA	CC	CC
‘Fuping Qiuzi’ ×‘Ruixue’	genotype(7-60-22)	AA	TG	GA	CC	GA	TT	AA	TT	TT	GA	TC	TT	GG	CA	TT	AA	CT	AC	CT	CC	AG	TA	GA	CG	CC	TT	AA	GT	GG	GA	AA	GT	TT	CC	AA	TA	TC	AG	AA	CG	CC	AC	TG	AA	AT	AA	CT	CC
‘Fuping Qiuzi’ ×‘Ruixue’	genotype(7-60-25)	AA	TG	GA	CC	GA	TT	AA	TT	TT	GA	TC	TT	GG	CA	TT	AA	CC	AA	CC	CC	AA	TT	GG	CC	CC	TT	AG	GT	GG	GA	AA	GT	TA	CC	AA	TA	TC	AG	AA	CG	CC	AC	TT	AA	AT	AA	CT	CC
‘Fuping Qiuzi’ ×‘Ruixue’	genotype(7-60-27)	AA	TT	GG	CC	GG	TT	AA	TT	TT	GG	TT	TT	GG	CC	TT	AA	CT	AA	CC	CC	AA	TT	GG	CC	CC	TT	AA	GT	GG	AA	AA	GG	TT	CC	AA	TT	TT	AA	AG	CG	CT	AC	TT	AA	AA	AA	CC	CC
‘Fuping Qiuzi’ ×‘Ruixue’	genotype(7-60-28)	AA	TT	GG	CC	GG	TT	AA	TT	TT	GG	TT	TT	GG	CC	TT	AA	CT	AC	CT	CC	AG	TA	GA	CG	CA	TT	AG	GT	GG	GA	AA	GG	TT	CC	AA	AA	TT	AA	AA	CG	CC	AC	TG	AA	AA	AA	CC	CC
‘Fuping Qiuzi’ ×‘Ruixue’	genotype(7-60-29)	AA	TT	GG	CC	GG	TT	AA	TT	TT	GG	TC	TT	GG	CC	TT	AA	CC	AA	CC	CC	AA	TT	GG	CC	CC	TT	AA	GT	GG	AA	AA	GG	TA	CC	AA	TA	TT	AA	AG	CG	CT	AC	TT	AA	AA	AA	CC	CC
‘Fuping Qiuzi’ ×‘Ruixue’	genotype(7-60-30)	AA	TG	GA	CC	GG	TT	AA	TT	TT	GA	TC	TA	GG	CC	TT	AA	CC	AA	CC	CC	AA	TT	GG	CC	CA	TT	AG	GT	GG	AA	AA	GT	TA	CC	AA	TT	TT	AA	AG	CG	CC	CC	TG	AA	AT	AA	CT	CC
‘Fuping Qiuzi’ ×‘Ruixue’	genotype(7-60-31)	AA	TG	GA	CC	GG	TT	AA	TT	TT	GA	TC	TT	GG	CC	TT	AA	CT	AC	CT	CC	AG	TA	GA	CG	CA	TT	AG	GT	GG	GA	AA	GT	TA	CC	AA	AA	TT	AA	AA	CG	CT	AC	TT	AA	AT	AA	CT	CC
‘Fuping Qiuzi’ ×‘Ruixue’	genotype(7-60-32)	AA	TG	GA	CC	GA	TT	AA	TT	TT	GA	TC	TA	GG	CA	TT	AA	CC	AA	CC	CC	AA	TT	GG	CC	CA	TT	AG	GT	GG	GA	AA	GT	TA	CC	AA	TA	TC	AG	AG	CG	CC	CC	TG	AA	AT	AA	CT	CC
‘Fuping Qiuzi’ ×‘Ruixue’	genotype(7-60-34)	AA	TG	GA	CC	GG	TT	AA	TT	TT	GA	TC	TA	GG	CC	TT	AA	CT	AC	CT	CC	AG	TA	GA	CG	CC	TT	AA	GT	GG	GA	AA	GT	TA	CC	AA	TT	TT	AA	GG	CG	CT	CC	TT	AA	AT	AA	CT	CC
‘Fuping Qiuzi’ ×‘Ruixue’	genotype(7-60-35)	AA	TT	GG	CC	GG	TT	AA	TT	TT	GG	TT	TA	GG	CC	TT	AA	CT	AC	CT	CC	AG	TA	GA	CG	CC	TT	AA	GT	GG	GA	AA	GG	TT	CC	AA	TT	TT	AA	GG	CG	CT	CC	TT	AA	AA	AA	CC	CC
‘Fuping Qiuzi’ ×‘Ruixue’	genotype(7-60-36)	AA	TG	GA	CC	GA	TT	AA	TT	TT	GA	TC	TT	GG	CA	TT	AA	CC	AC	CT	CC	AG	TA	GA	CG	CA	TT	AG	GT	GG	GA	AA	GT	TA	CC	AA	TT	TC	AG	AG	CG	CT	AC	TT	AA	AT	AA	CT	CC
[truncated: 22 more columns]
